# Supplementary material for: Strong constitutive NF-κB signaling in B cells drives SLL/CLL-like lymphomagenesis and overcomes microenvironmental dependencies
Source: Leukemia. 2026 Jan 16;40(3):522–39. doi: 10.1038/s41375-025-02844-8 (PMC12960208; doi:10.1038/s41375-025-02844-8)
Supplement: Supplementary file 4 — Supplemental Table 2 Statistics [file 41375_2025_2844_MOESM4_ESM.xlsx]

## Sheet: Figure 1
Figure 1
1A
	Total cell numbers in spleen
								Spleen	CD19Cre	CD19Cre IKK2ca	CD19Cre IKK2ca/ca
	Shapiro-Wilk normality test	CD19Cre	CD19Cre IKK2ca	CD19Cre IKK2ca/ca				Number of values	9	5	7
	W	0.9872	0.9516	0.9469				Number of independent experiments	>3	>3	>3
	P value	0.991	0.7484	0.7015				Age	3 months	3 months	3 months
	Passed normality test (alpha=0.05)?	Yes	Yes	Yes
	P value summary	ns	ns	ns
	Tukey's multiple comparisons test	Mean Diff.	95.00% CI of diff.	Below threshold?	Summary	Adjusted P Value
	CD19creI/+ vs. CD19creI/+ r26-Ikk2caLSL	-54.33	-118.2 to 9.536	No	ns	0.1037
	CD19creI/+ vs. CD19creI/+ r26-Ikk2caLSL/LSL	-165.2	-222.9 to -107.5	Yes	****	<0.0001
	CD19creI/+ r26-Ikk2caLSL vs. CD19creI/+ r26-Ikk2caLSL/LSL	-110.9	-177.9 to -43.84	Yes	**	0.0014
	Absolute B cell numbers spleen
	Gating: CD19+ TCRß-
	Shapiro-Wilk normality test	CD19Cre	CD19Cre IKK2ca	CD19Cre IKK2ca/ca
	W	0.9872	0.9516	0.9469
	P value	0.991	0.7484	0.7015
	Passed normality test (alpha=0.05)?	Yes	Yes	Yes
	P value summary	ns	ns	ns
	Tukey's multiple comparisons test	Mean Diff.	95.00% CI of diff.	Below threshold?	Summary	Adjusted P Value
	CD19creI/+ vs. CD19creI/+ r26-Ikk2caLSL	-51.44	-96.85 to -6.033	Yes	*	0.0251
	CD19creI/+ vs. CD19creI/+ r26-Ikk2caLSL/LSL	-140.7	-181.7 to -99.65	Yes	****	<0.0001
	CD19creI/+ r26-Ikk2caLSL vs. CD19creI/+ r26-Ikk2caLSL/LSL	-89.24	-136.9 to -41.57	Yes	***	0.0004
	Absolute B1a cell numbers spleen
	Gating: CD19+ B220low CD5+
	Shapiro-Wilk normality test	CD19Cre	CD19Cre IKK2ca	CD19Cre IKK2ca/ca
	W	0.9702	0.92	0.9143
	P value	0.8969	0.5299	0.4267
	Passed normality test (alpha=0.05)?	Yes	Yes	Yes
	P value summary	ns	ns	ns
	Tukey's multiple comparisons test	Mean Diff.	95.00% CI of diff.	Below threshold?	Summary	Adjusted P Value
	CD19creI/+ vs. CD19creI/+ r26-Ikk2caLSL	-0.09413	-5.035 to 4.847	No	ns	0.9987
	CD19creI/+ vs. CD19creI/+ r26-Ikk2caLSL/LSL	-12.39	-16.86 to -7.927	Yes	****	<0.0001
	CD19creI/+ r26-Ikk2caLSL vs. CD19creI/+ r26-Ikk2caLSL/LSL	-12.3	-17.48 to -7.110	Yes	****	<0.0001
	Total cell numbers peritoneal cavity
	Tukey's multiple comparisons test	Mean Diff.	95.00% CI of diff.	Below threshold?	Summary	Adjusted P Value		Peritoneal cavity	CD19Cre	CD19Cre iKK2ca	CD19Cre IKK2ca/ca
	CD19creI/+ vs. CD19creI/+ r26-Ikk2caLSL	-2.659	-6.529 to 1.211	No	ns	0.2008		Number of values	7	4	4
	CD19creI/+ vs. CD19creI/+ r26-Ikk2caLSL/LSL	-4.784	-8.654 to -0.9135	Yes	*	0.0163		Number of independent experiments	>3	3	3
	CD19creI/+ r26-Ikk2caLSL vs. CD19creI/+ r26-Ikk2caLSL/LSL	-2.125	-6.491 to 2.241	No	ns	0.4226		Age	3 months	3 months	3 months
	Absolute B cell numbers peritoneal cavity
	Gating: CD19+ TCRß-
	Tukey's multiple comparisons test	Mean Diff.	95.00% CI of diff.	Below threshold?	Summary	Adjusted P Value
	CD19creI/+ vs. CD19creI/+ r26-Ikk2caLSL	-2.604	-5.469 to 0.2613	No	ns	0.0763
	CD19creI/+ vs. CD19creI/+ r26-Ikk2caLSL/LSL	-2.644	-5.509 to 0.2213	No	ns	0.0716
	CD19creI/+ r26-Ikk2caLSL vs. CD19creI/+ r26-Ikk2caLSL/LSL	-0.04	-3.272 to 3.192	No	ns	0.9994
	Absolute B1a cell numbers peritoneal cavity
	Gating: CD19+ B220low CD5+
	Tukey's multiple comparisons test	Mean Diff.	95.00% CI of diff.	Below threshold?	Summary	Adjusted P Value
	CD19creI/+ vs. CD19creI/+ r26-Ikk2caLSL	-0.3079	-1.941 to 1.325	No	ns	0.8713
	CD19creI/+ vs. CD19creI/+ r26-Ikk2caLSL/LSL	-2.642	-4.275 to -1.008	Yes	**	0.0027
	CD19creI/+ r26-Ikk2caLSL vs. CD19creI/+ r26-Ikk2caLSL/LSL	-2.334	-4.176 to -0.4911	Yes	*	0.014
1B
	Representative flow cytometry plots
	Gating strategy singlets/living/lymphocytes/CD19+ B cells --> upper plots
	gated on CD19+ B220 low B1 cells --> lower plot
1C	Relative MFI IkBa (relative to MFI of B2 CD19Cre)
	Gating: B2 CD19+ B220+, B1 CD19+ B220 low
	Tukey's multiple comparisons test	Predicted (LS) mean diff.	95.00% CI of diff.	Below threshold?	Summary	Adjusted P Value		Spleen	CD19Cre	CD19Cre iKK2ca	CD19Cre IKK2ca/ca
								Number of values	5-7	6-7	4-6
	B2							Number of independent experiments	4	4	4
	CD19cre vs. CD19cre IKK2ca	0.8739	0.7608 to 0.9871	Yes	****	<0.0001		Age range	3-4.5 months	3-4.5 months	3-4.5 months
	CD19cre vs. CD19Cre IKK2ca/ca	0.8675	0.7497 to 0.9853	Yes	****	<0.0001
	CD19cre IKK2ca vs. CD19Cre IKK2ca/ca	-0.006429	-0.1242 to 0.1114	No	ns	0.99
	B1
	CD19cre vs. CD19cre IKK2ca	0.7694	0.6411 to 0.8976	Yes	****	<0.0001
	CD19cre vs. CD19Cre IKK2ca/ca	0.7761	0.6341 to 0.9181	Yes	****	<0.0001
	CD19cre IKK2ca vs. CD19Cre IKK2ca/ca	0.00673	-0.1299 to 0.1434	No	ns	0.9919
1D	Relative MFI p-RelA (relative to MFI of T cells of each sample)
	Gating: B2 CD19+ B220+, B1a CD19+ B220 low CD5+, B1b CD19+ B220 low CD5-, T cells: TCRß+
	Tukey's multiple comparisons test	Predicted (LS) mean diff.	95.00% CI of diff.	Below threshold?	Summary	Adjusted P Value		Spleen	CD19Cre	CD19Cre IKK2ca	CD19Cre IKK2ca/ca
								Number of values	7	5	5
	B2							Number of experiments	3	3	3
	CD19Cre vs. CD19Cre IKK2ca	-0.8621	-1.500 to -0.2240	Yes	**	0.0058		Age range	3-4.5 months	3-4.5 months	3-4.5 months
	CD19Cre vs. CD19Cre IKK2ca/ca	-0.9524	-1.590 to -0.3143	Yes	**	0.0022
	CD19Cre IKK2ca vs. CD19Cre IKK2ca/ca	-0.09029	-0.7795 to 0.5989	No	ns	0.9458
	B1a
	CD19Cre vs. CD19Cre IKK2ca	-0.8318	-1.470 to -0.1937	Yes	**	0.0079
	CD19Cre vs. CD19Cre IKK2ca/ca	-1.167	-1.805 to -0.5293	Yes	***	0.0002
	CD19Cre IKK2ca vs. CD19Cre IKK2ca/ca	-0.3356	-1.025 to 0.3536	No	ns	0.4698
	B1b
	CD19Cre vs. CD19Cre IKK2ca	-0.3983	-1.036 to 0.2398	No	ns	0.2936
	CD19Cre vs. CD19Cre IKK2ca/ca	-0.4687	-1.107 to 0.1694	No	ns	0.1871
	CD19Cre IKK2ca vs. CD19Cre IKK2ca/ca	-0.07043	-0.7596 to 0.6188	No	ns	0.9666
	CD19Cre
	B2 vs. B1a	-0.2336	-0.8161 to 0.3488	No	ns	0.5968
	B2 vs. B1b	0.2731	-0.3093 to 0.8556	No	ns	0.4957
	B1a vs. B1b	0.5068	-0.07568 to 1.089	No	ns	0.0992
	CD19Cre IKK2ca
	B2 vs. B1a	-0.2034	-0.8925 to 0.4858	No	ns	0.755
	B2 vs. B1b	0.7369	0.04775 to 1.426	Yes	*	0.0338
	B1a vs. B1b	0.9403	0.2511 to 1.629	Yes	**	0.0053
	CD19Cre IKK2ca/ca
	B2 vs. B1a	-0.4486	-1.138 to 0.2406	No	ns	0.2648
	B2 vs. B1b	0.7568	0.06761 to 1.446	Yes	*	0.0285
	B1a vs. B1b	1.205	0.5162 to 1.895	Yes	***	0.0003
1E	GSEA NFkB signatures
	Gene signatures (Source and gene lists) are found in Suppl Table S3A
	GSEA statistics are shown in Suppl Table S3B
1F,G
	All signficiantly up- and downregulated genes for different comparisons are shown in Suppl Table S4A-C

## Sheet: Figure 2
Figure 2
2A	Spleen weight	_updated
	Shapiro-Wilk test	CD19cre	CD19cre IKK2ca	CD19cre IKK2ca/ca
	W	0.9458	0.5085	0.5819
	P value	0.3625	<0,0001	<0,0001
	Passed normality test (alpha=0.05)?	Yes	No	No
	P value summary	ns	****	****
	number of values	18	20	19
	Age range	6-12 months	6-12 months	6-12 months
	Dunn's multiple comparisons test	Mean rank diff.	Significant?	Summary	Adjusted P Value
	CD19cre vs. CD19cre IKK2ca	-14.63	Yes	*	0.02
	CD19cre vs. CD19cre IKK2ca/ca	-32.02	Yes	****	<0,0001
	CD19cre IKK2ca vs. CD19cre IKK2ca/ca	-17.39	Yes	**	0.0032
2B	Spleen
	B cells	_updated
	Gating CD19+ TCRß-
	Shapiro-Wilk test	CD19cre	CD19cre IKK2ca	CD19cre IKK2ca/ca
	W	0.9055	0.9655	0.6536
	P value	0.2514	0.4251	<0,0001
	Passed normality test (alpha=0.05)?	Yes	Yes	No
	P value summary	ns	ns	****
	number of values	10	30	20
	Age range	6-12 months	6-12 months	6-12 months
	Dunn's multiple comparisons test	Mean rank diff.	Significant?	Summary	Adjusted P Value
	CD19cre vs. CD19cre IKK2ca	-17.87	Yes	*	0.0152
	CD19cre vs. CD19cre IKK2ca/ca	-35.9	Yes	****	<0,0001
	CD19cre IKK2ca vs. CD19cre IKK2ca/ca	-18.03	Yes	**	0.001
	MZB cells
	Gating: CD19+ CD1dhi CD21+CD23-
	Shapiro-Wilk normality test	CD19cre	CD19cre IKK2ca	CD19cre IKK2ca/ca
	W	0.8765	0.973	0.9359
	P value	0.079	0.868	0.5395
	Passed normality test (alpha=0.05)?	Yes	Yes	Yes
	P value summary	ns	ns	ns
	Number of values	12	17	9
	Age range	6-12 months	6-12 months	6-12 months
	Tukey's multiple comparisons test	Mean Diff.	95.00% CI of diff.	Below threshold?	Summary
	CD19cre vs. CD19cre IKK2ca	-7.532	-11.21 to -3.859	Yes	****
	CD19cre vs. CD19cre IKK2ca/ca	-5.814	-10.11 to -1.518	Yes	**
	CD19cre IKK2ca vs. CD19cre IKK2ca/ca	1.718	-2.298 to 5.735	No	ns
	GCB cells
	Gating: CD19+ CD95+ CD38-
	Shapiro-Wilk test	CD19cre	CD19cre IKK2ca	CD19cre IKK2ca/ca
	W	0.9109	0.8393	0.7464
	P value	0.2191	0.0058	0.0074
	Passed normality test (alpha=0.05)?	Yes	No	No
	P value summary	ns	**	**
	Number of values	12	18	8
	Age range	6-12 months	6-12 months	6-12 months
	Dunn's multiple comparisons test	Mean rank diff.	Significant?	Summary
	CD19cre vs. CD19cre IKK2ca	13.07	Yes	**
	CD19cre vs. CD19cre IKK2ca/ca	16.31	Yes	**
	CD19cre IKK2ca vs. CD19cre IKK2ca/ca	3.243	No	ns
	B1a cells	_updated
	Gating: CD19+ B220low CD5+
	Shapiro-Wilk test	CD19cre	CD19cre IKK2ca	CD19cre IKK2ca/ca
	W	0.9076	0.4422	0.6093
	P value	0.0911	<0,0001	<0,0001
	Passed normality test (alpha=0.05)?	Yes	No	No
	P value summary	ns	****	****
	number of values	17	19	23
	Age range	6-12 months	6-12 months	6-12 months
	Dunn's multiple comparisons test	Mean rank diff.	Significant?	Summary	Adjusted P Value
	CD19cre vs. CD19cre IKK2ca	-1.285	No	ns	>0,9999
	CD19cre vs. CD19cre IKK2ca/ca	-28.97	Yes	****	<0,0001
	CD19cre IKK2ca vs. CD19cre IKK2ca/ca	-27.68	Yes	****	<0,0001
2C	Kaplan Meier Survival curves	_updated
		CD19cre	CD19cre IKK2ca	CD19cre IKK2ca/ca
	Number of rows	404	404	404
	# of blank rows	366	308	359
	# rows with impossible data	0	0	0
	# censored subjects	35	74	14
	# deaths/events	3	22	31
	Median survival	Undefined	491	342
	Log-rank (Mantel-Cox) test (recommended)	CD19Cre IKK2ca vs CD19Cre IKK2ca/ca
	Chi square	49.79
	df	1
	P value	<0,0001
	P value summary	****
	Are the survival curves sig different?	Yes
2D	Spleen
	Spleen weight	_updated
	Shapiro-Wilk test	CD19cre	CD19cre IKK2ca	CD19cre IKK2ca/ca
	W	0.6825	0.5853	0.6978
	P value	<0,0001	<0,0001	0.0004
	Passed normality test (alpha=0.05)?	No	No	No
	P value summary	****	****	***
	number of values	27	63	11
	Age range	12-23 months	12-20 months	12-20 months
	Dunn's multiple comparisons test	Mean rank diff.	Significant?	Summary	Adjusted P Value
	CD19cre vs. CD19cre IKK2ca	-30.68	Yes	****	<0,0001
	CD19cre vs. CD19cre IKK2ca/ca	-47.9	Yes	****	<0,0001
	CD19cre IKK2ca vs. CD19cre IKK2ca/ca	-17.22	No	ns	0.2163
	B1a cells spleen	_updated
	Gating: CD19+ B220low CD5+
	Shapiro-Wilk test	CD19cre	CD19cre IKK2ca	CD19cre IKK2ca/ca
	W	0.3873	0.2478	0.8093
	P value	<0,0001	<0,0001	0.0188
	Passed normality test (alpha=0.05)?	No	No	No
	P value summary	****	****	*
	number of values	26	64	10
	Age range	12-23 months	12-20 months	12-20 months
	Dunn's multiple comparisons test	Mean rank diff.	Significant?	Summary	Adjusted P Value
	CD19cre vs. CD19cre IKK2ca	-14.8	No	ns	0.0847
	CD19cre vs. CD19cre IKK2ca/ca	-41.8	Yes	***	0.0003
	CD19cre IKK2ca vs. CD19cre IKK2ca/ca	-27	Yes	*	0.0186
2E	B1a cells in peripheral blood
	Gating: CD19+ B220low CD5+
	Tukey's multiple comparisons test	Predicted (LS) mean diff.	95.00% CI of diff.	Below threshold?	Summary	Adjusted P Value
	2-5 months
	CD19Cre IKK2ca vs. CD19Cre IKK2ca/ca	-1.593	-8.804 to 5.619	No	ns	0.8606
	CD19Cre IKK2ca vs. CD19Cre	-0.05812	-7.912 to 7.796	No	ns	0.9998
	CD19Cre IKK2ca/ca vs. CD19Cre	1.534	-6.984 to 10.05	No	ns	0.9049
	6-10 months
	CD19Cre IKK2ca vs. CD19Cre IKK2ca/ca	-6.081	-13.03 to 0.8663	No	ns	0.0993
	CD19Cre IKK2ca vs. CD19Cre	2.379	-4.568 to 9.327	No	ns	0.6975
	CD19Cre IKK2ca/ca vs. CD19Cre	8.46	0.2855 to 16.64	Yes	*	0.0407
	11-15 months
	CD19Cre IKK2ca vs. CD19Cre IKK2ca/ca	-5.734	-13.70 to 2.229	No	ns	0.2071
	CD19Cre IKK2ca vs. CD19Cre	-0.2057	-7.535 to 7.124	No	ns	0.9976
	CD19Cre IKK2ca/ca vs. CD19Cre	5.528	-2.991 to 14.05	No	ns	0.2775
		CD19Cre IKK2ca			CD19Cre IKK2ca/ca			CD19Cre
		Mean	SD	Number of values	Mean	SD	Number of values	Mean	SD	Number of values
	2-5 months	0.877577	0.683901	26	2.47018	3.00733	17	0.935692	1.07859	13
	6-10 months	4.44719	12.643	36	10.5281	8.3537	16	2.06781	2.91475	16
	11-15 months	7.22379	12.2566	24	12.9577	18.0855	13	7.42947	10.725	17
	16-20 months	18.8	25.8818	15				5.24286	9.72571	7
2G	Clonality analysis
		CD19cre	CD19Cre IKK2ca	CD19Cre IKK2ca/ca
	Samples analyzed	1	6	4
	Age range	3 months	12-15 months	12-14 months

## Sheet: Figure 3
Figure 3
3A	Spleen young mice
	Age range 9-15 weeks
	Total splenocytes
	Shapiro-Wilk test	CD19Cre	CD19Cre TCL1	CD19Cre TCL1 IKK2ca	CD19Cre TCL1 IKK2ca/ca
	W	0.915	0.9015	0.874	0.9071
	P value	0.3528	0.4385	0.3136	0.4176
	Passed normality test (alpha=0.05)?	Yes	Yes	Yes	Yes
	P value summary	ns	ns	ns	ns
	Number of values	9	4	4	6
	Tukey's multiple comparisons test	Mean Diff.	95.00% CI of diff.	Below threshold?	Summary	Adjusted P Value
	CD19Cre vs. CD19Cre TCL1	-31.21	-503.9 to 441.5	No	ns	0.9976
	CD19Cre vs. CD19Cre TCL1 IKK2ca	-95.9	-568.6 to 376.8	No	ns	0.9397
	CD19Cre vs. CD19Cre TCL1 IKK2ca/ca	-741.6	-1156 to -327.0	Yes	***	0.0004
	CD19Cre TCL1 vs. CD19Cre TCL1 IKK2ca	-64.69	-620.9 to 491.6	No	ns	0.9875
	CD19Cre TCL1 vs. CD19Cre TCL1 IKK2ca/ca	-710.4	-1218 to -202.7	Yes	**	0.0045
	CD19Cre TCL1 IKK2ca vs. CD19Cre TCL1 IKK2ca/ca	-645.7	-1154 to -138.0	Yes	**	0.01
	B1a cells (Gating CD19+ B220 low CD5+)
	Shapiro-Wilk test	CD19Cre	CD19Cre TCL1	CD19Cre TCL1 IKK2ca	CD19Cre TCL1 IKK2ca/ca
	W	0.8223	0.9551	0.9411	0.8823
	P value	0.0675	0.7478	0.6611	0.2796
	Passed normality test (alpha=0.05)?	Yes	Yes	Yes	Yes
	P value summary	ns	ns	ns	ns
	Number of values	7	4	4	6
	Tukey's multiple comparisons test	Mean Diff.	95.00% CI of diff.	Below threshold?	Summary	Adjusted P Value
	CD19Cre vs. CD19Cre TCL1	-0.7484	-446.1 to 444.6	No	ns	>0.9999
	CD19Cre vs. CD19Cre TCL1 IKK2ca	-5.183	-450.5 to 440.1	No	ns	>0.9999
	CD19Cre vs. CD19Cre TCL1 IKK2ca/ca	-544.8	-940.1 to -149.6	Yes	**	0.0055
	CD19Cre TCL1 vs. CD19Cre TCL1 IKK2ca	-4.435	-506.8 to 498.0	No	ns	>0.9999
	CD19Cre TCL1 vs. CD19Cre TCL1 IKK2ca/ca	-544.1	-1003 to -85.46	Yes	*	0.0172
	CD19Cre TCL1 IKK2ca vs. CD19Cre TCL1 IKK2ca/ca	-539.6	-998.3 to -81.03	Yes	*	0.0182
	B2 cells (Gating CD19+ B220+)
	Shapiro-Wilk test
	W	0.9205	0.9113	0.9086	0.9607
	P value	0.4737	0.4895	0.4751	0.8249
	Passed normality test (alpha=0.05)?	Yes	Yes	Yes	Yes
	P value summary	ns	ns	ns	ns
	Number of values	7	4	4	6
	Tukey's multiple comparisons test	Mean Diff.	95.00% CI of diff.	Below threshold?	Summary	Adjusted P Value
	CD19Cre vs. CD19Cre TCL1	-19.75	-50.40 to 10.89	No	ns	0.2931
	CD19Cre vs. CD19Cre TCL1 IKK2ca	-77.77	-108.4 to -47.12	Yes	****	<0.0001
	CD19Cre vs. CD19Cre TCL1 IKK2ca/ca	-95.96	-123.2 to -68.76	Yes	****	<0.0001
	CD19Cre TCL1 vs. CD19Cre TCL1 IKK2ca	-58.01	-92.59 to -23.44	Yes	***	0.0009
	CD19Cre TCL1 vs. CD19Cre TCL1 IKK2ca/ca	-76.21	-107.8 to -44.64	Yes	****	<0.0001
	CD19Cre TCL1 IKK2ca vs. CD19Cre TCL1 IKK2ca/ca	-18.19	-49.75 to 13.37	No	ns	0.3847
3B	B1a cells in peripheral blood
		CD19cre				CD19cre TCL1tg				CD19cre IKK2ca TCL1tg				CD19cre IKK2ca/ca TCL1tg
	Time point (Age in months)	Median	Mean	SD	Number of values	Median	Mean	SD	Number of values	Median	Mean	SD	Number of values	Median	Mean	SD	Number of values
	2	0.762	0.762	0.222032	2	1.32	1.33656	0.373975	9	1.9	1.82398	0.816835	19	7.54	13.5118	11.3569	9
	3	1.216	1.216	0.726906	2	2	2.1345	0.965034	10	2.605	3.37159	2.4108	22	46.35	44.7925	18.7393	12
	4	0.419	1.04029	1.38012	7	1.86	2.47455	1.93395	11	4.7	5.356	3.86888	30	68.75	68.75	4.17193	2
	5	0.648	0.648	0	1	7.22	6.9575	3.91189	8	18.5	26.0155	24.2561	31
	6	0.5965	0.5965	0.0417193	2	3.815	9.46	9.68409	8	35.55	41.5017	27.3042	12
	7	0.4995	0.488	0.0483942	4	18.15	19.901	14.4038	10	55.05	50.5833	18.3748	6
	8	0.615	0.615	0	1	16.1	17.9612	15.2157	8
	9	0.55	0.915333	0.680077	3	30.15	33.7825	21.7326	8
	10	0.508	0.605	0.224862	5	39.95	47.117	28.5739	10
	11	0.292	0.292	0	1	21.4	24.002	19.5176	5
	12	0.287	0.287	0	1	13.65	14.35	4.18768	4
	13					6.325	8.14	7.6513	4
3C	Kaplan Maier Survival curves
		CD19cre	CD19cre TCL1tg	CD19cre IKK2ca TCL1tg	CD19cre IKK2ca/ca TCL1tg			Log-rank (Mantel-Cox) test	TCL1 vs IKK2caca TCL1	TCL1 vs IKK2ca TCL1
	Number of rows	337	337	337	337			Chi square	103.2	95.31
	# of blank rows	303	295	241	284			df	1	1
	# rows with impossible data	0	0	0	0			P value	<0.0001	<0.0001
	# censored subjects	31	9	4	0			P value summary	****	****
	# deaths/events	3	33	92	53			Are the survival curves sig different?	Yes	Yes
	Median survival	Undefined	308	186	121
3D	Spleen
	B1a cells (Gating CD19+ B220 low CD5+)
	Shapiro-Wilk test	CD19cre	CD19cre TCL1tg	CD19cre IKK2ca TCL1tg	CD19cre IKK2ca/ca TCL1tg
	W	0.6775	0.6105	0.6846	0.6175
	P value	0.0002	<0.0001	<0.0001	0.0004
	Passed normality test (alpha=0.05)?	No	No	No	No
	P value summary	***	****	****	***
	Number of values	11	27	38	7
	Age range (months)	9-12	9-12	5-6	4
	Dunn's multiple comparisons test	Mean rank diff.	Significant?	Summary	Adjusted P Value
	CD19Cre 2 vs. TCL1tg CD19cre	-28	Yes	**	0.007
	CD19Cre 2 vs. TCL1tg R26-IKK2ca CD19cre	-46.66	Yes	****	<0.0001
	CD19Cre 2 vs. TCL1tg R26-IKK2ca/ca CD19cre	-65.57	Yes	****	<0.0001
	TCL1tg CD19cre vs. TCL1tg R26-IKK2ca CD19cre	-18.66	Yes	*	0.0126
	TCL1tg CD19cre vs. TCL1tg R26-IKK2ca/ca CD19cre	-37.57	Yes	**	0.0014
	TCL1tg R26-IKK2ca CD19cre vs. TCL1tg R26-IKK2ca/ca CD19cre	-18.91	No	ns	0.3385
	B2 cells (Gating CD19+ B220+)
	Shapiro-Wilk test	CD19cre	CD19cre TCL1tg	CD19cre IKK2ca TCL1tg	CD19cre IKK2ca/ca TCL1tg
	W	0.9279	0.799	0.8267	0.6313
	P value	0.3901	0.0001	<0.0001	0.0006
	Passed normality test (alpha=0.05)?	Yes	No	No	No
	P value summary	ns	***	****	***
	Number of values	11	27	38	7
	Age range (months)	9-12	9-12	5-6	4
	Dunn's multiple comparisons test	Mean rank diff.	Significant?	Summary	Adjusted P Value
	CD19 Cre2 vs. TCL1tg CD19cre	28.69	Yes	**	0.0053
	CD19 Cre2 vs. TCL1tg R26-IKK2ca CD19cre	-2.591	No	ns	>0.9999
	CD19 Cre2 vs. TCL1tg R26-IKK2ca/ca CD19cre	-26.52	No	ns	0.1372
	TCL1tg CD19cre vs. TCL1tg R26-IKK2ca CD19cre	-31.28	Yes	****	<0.0001
	TCL1tg CD19cre vs. TCL1tg R26-IKK2ca/ca CD19cre	-55.21	Yes	****	<0.0001
	TCL1tg R26-IKK2ca CD19cre vs. TCL1tg R26-IKK2ca/ca CD19cre	-23.93	No	ns	0.0948
3E	B1a cells (Gating CD19+ B220 low CD5+)
	Lymph Node
	Shapiro-Wilk test	CD19cre	CD19cre TCL1tg	CD19cre IKK2ca TCL1tg	CD19cre IKK2ca/ca TCL1tg
	W	0.875	0.593	0.5542	0.8224
	P value	0.1143	<0.0001	<0.0001	0.017
	Passed normality test (alpha=0.05)?	Yes	No	No	No
	P value summary	ns	****	****	*
	Number of values	10	24	36	12
	Age range (months)	9-12	9-12	5-6	3-4
	Dunn's multiple comparisons test	Mean rank diff.	Significant?	Summary	Adjusted P Value
	CD19Cre 2 vs. TCL1tg CD19cre	-19.85	No	ns	0.1608
	CD19Cre 2 vs. TCL1tg R26-IKK2ca CD19cre	-42.21	Yes	****	<0.0001
	CD19Cre 2 vs. TCL1tg R26-IKK2ca/ca CD19cre	-63.27	Yes	****	<0.0001
	TCL1tg CD19cre vs. TCL1tg R26-IKK2ca CD19cre	-22.36	Yes	**	0.0022
	TCL1tg CD19cre vs. TCL1tg R26-IKK2ca/ca CD19cre	-43.42	Yes	****	<0.0001
	TCL1tg R26-IKK2ca CD19cre vs. TCL1tg R26-IKK2ca/ca CD19cre	-21.06	Yes	*	0.048
	Peritoneal Cavity
	Shapiro-Wilk test	CD19cre	CD19cre TCL1tg	CD19cre IKK2ca TCL1tg	CD19cre IKK2ca/ca TCL1tg
	W	0.5563	0.6874	0.8262	0.8498
	P value	<0.0001	<0.0001	<0.0001	0.0366
	Passed normality test (alpha=0.05)?	No	No	No	No
	P value summary	****	****	****	*
	Number of values	9	26	37	12
	Age range (months)	9-12	9-12	5-6	3-4
	Dunn's multiple comparisons test	Mean rank diff.	Significant?	Summary	Adjusted P Value
	CD19cre 2 vs. TCL1tg CD19cre	-17.15	No	ns	0.3898
	CD19cre 2 vs. TCL1tg R26-IKK2ca CD19cre	-35.68	Yes	***	0.0004
	CD19cre 2 vs. TCL1tg R26-IKK2ca/ca CD19cre	-48.07	Yes	****	<0.0001
	TCL1tg CD19cre vs. TCL1tg R26-IKK2ca CD19cre	-18.53	Yes	*	0.0224
	TCL1tg CD19cre vs. TCL1tg R26-IKK2ca/ca CD19cre	-30.92	Yes	**	0.0016
	TCL1tg R26-IKK2ca CD19cre vs. TCL1tg R26-IKK2ca/ca CD19cre	-12.39	No	ns	0.7426
	Bone Marrow
	Shapiro-Wilk normality test	CD19cre	CD19cre TCL1tg	CD19cre IKK2ca TCL1tg	CD19cre IKK2ca/ca TCL1tg
	W	0.979	0.3978	0.7447	0.9273
	P value	0.9106	<0.0001	<0.0001	0.4559
	Passed normality test (alpha=0.05)?	Yes	No	No	Yes
	P value summary	ns	****	****	ns
	Number of values	21	23	35	9
	Age range (months)	9-12	9-12	5-6	3-4
	Dunn's multiple comparisons test	Mean rank diff.	Significant?	Summary	Adjusted P Value
	CD19cre vs. TCL1tg CD19cre	-17.39	No	ns	0.1445
	CD19cre vs. TCL1tg R26-IKK2ca CD19cre	-41.52	Yes	****	<0.0001
	CD19cre vs. TCL1tg R26-IKK2ca/ca CD19cre	-50.63	Yes	****	<0.0001
	TCL1tg CD19cre vs. TCL1tg R26-IKK2ca CD19cre	-24.13	Yes	**	0.0026
	TCL1tg CD19cre vs. TCL1tg R26-IKK2ca/ca CD19cre	-33.24	Yes	**	0.0056
	TCL1tg R26-IKK2ca CD19cre vs. TCL1tg R26-IKK2ca/ca CD19cre	-9.103	No	ns	>0.9999

## Sheet: Figure 4
Figure 4
4B	Clonality analysis
		CD19cre	CD19cre TCL1tg	CD19cre IKK2ca TCL1tg	CD19cre IKK2ca/ca TCL1tg
	Samples analyzed	1	5	5	5
	Age range	3 months	9-10 months	4-6 months	3-6 months
4C	GSEA NFkB signatures
	Gene signatures (source and list of genes) are found in Suppl Table S3A
	GSEA statistics are found in Suupl Table S3C
4D, E
	All significantly up- and downregulated genes in lymphomas of IKK2ca/ca TCL1tg mice and IKK2ca TCL1tg mice compared to TCL1tg mice are shown in Suppl Table S6A and B
4F
	GSEA statistics are found in Suppl Table S3D and F

## Sheet: Figure 5
Figure 5
5A	Kaplan Meier survival curve
							Comparison of Survival Curves
		Cγ1cre	IKK2ca Cγ1cre	TCL1tg Cγ1cre	TCL1tg IKK2ca Cγ1cre			Cg1Cre TCL1tg vs Cg1Cre IKK2ca TCL1	Cg1Cre IKK2ca vs Cg1Cre TCL1	Cg1Cre IKK2ca vs Cg1Cre IKK2ca TCL1
	Number of rows	75	75	75	75		Log-rank (Mantel-Cox) test
	# of blank rows	56	58	56	55		Chi square	17.89	13.35	27.23
	# rows with impossible data	0	0	0	0		df	1	1	1
	# censored subjects	18	16	14	5		P value	<0.0001	0.0003	<0.0001
	# deaths/events	1	1	5	15		P value summary	****	***	****
							Are the survival curves sig different?	Yes	Yes	Yes
	Median survival	Undefined	435.5	285	205
5B	Percentage of B1a cells in peripheral blood
	Time point (Age in months)	Cγ1cre				Cγ1cre IKK2ca				Cγ1cre TCL1tg				Cγ1cre IKK2ca TCL1tg
		Median	Mean	SD	number of values	Median	Mean	SD	number of values	Median	Mean	SD	number of values	Median	Mean	SD	number of values
	2	0.94	0.962	0.22753	5	0.96	0.976	0.276279	5	1.11	1.45	0.8757	9	1.255	1.24	0.365787	4
	3	0.44	0.491429	0.130055	7	0.435	0.518333	0.359133	6	1.79	2.13538	2.10761	13	1.405	1.92375	1.28436	8
	4	0.345	0.3725	0.0921502	4	0.42	0.401429	0.0805044	7	2.1	3.61615	4.22223	13	4.645	5.83833	5.71223	6
	5	2.27	2.27	1.92333	2					17.3	19.5845	17.8724	11	61	52.2857	33.1828	7
	6	0.85	0.733333	0.283608	3	0.42	0.42	0.113137	2	13.6	17.3522	17.7189	9	58.6	53.5333	24.3978	3
	7	0.665	0.665	0.162635	2	0	0	0	1	21.45	24.07	17.336	6	56.3	56.3	0	1
	8					0.5	0.5	0	1	31.45	31.45	12.3744	2
	9	0.51	1.84167	2.65115	6	1.55	4.28167	7.38019	6	55.9	52.8333	27.3273	6	78.3	78.3	0	1
	10	0.6	0.6	0	2	3.93	3.93	4.7659	2
	11	0.35	0.35	0.353553	2	2.89	2.89	0	1
	12	0.622	3.74575	6.51266	4	2.94	22.1783	35.7254	3	33.1	33.1	0	1
5C	Percentage of Cre-recombined cells in peripheral blood
		CAR+ cells (% of B1a cells) Cg1Cre CAR TCL1tg				GFP+ cells (% of B1a cells) Cg1Cre IKK2ca TCL1tg
	Time point (Age in months)	Median	Mean	SD	number of values	Median	Mean	SD	number of values
	2	0.334448	0.479724	0.6026	4	0	0.284091	0.568182	4
	3	0	0.194175	0.434188	5	19.4444	18.6859	15.0228	8
	4	0	0	0	5	68.8531	51.9229	40.6888	6
	5	0.918836	3.37013	5.90355	5	98.7298	89.6496	16.0259	7
	6	0.220588	0.254674	0.187475	3	98.1229	98.2632	1.67109	3
	7	0.00336491	0.00336491	0.00102113	2	97.0515	97.0515	0	1
	8	31.6206	27.2591	25.3612	3
	9					99.2337	99.2337	0	1
5D	Spleen weight and absolute numbers of B1a cells in spleen and peritoneal cavity
	Spleen weight
		Cg1Cre <140d	Cg1Cre 140-275d	Cg1Cre >275d	Cg1Cre TCL1 <140d	Cg1Cre TCL1 140-275d	Cg1Cre TCL1 >275 d	Cg1Cre IKK2ca <140d	Cg1Cre IKK2ca 140-275d	Cg1Cre IKK2ca >275d	Cg1Cre IKK2ca TCL1 <140d	Cg1Cre IKK2ca 140-275d
	Shapiro-Wilk test
	W	0.9518	0.6182	0.9608	0.8617	0.6716	0.8332	0.9798	0.8302	0.8305	0.9849	0.8969
	P value	0.5886	<0.0001	0.7813	0.2342	0.0002	0.0366	0.9653	0.0803	0.0809	0.973	0.1694
	Passed normality test (alpha=0.05)?	Yes	No	Yes	Yes	No	No	Yes	Yes	Yes	Yes	Yes
	P value summary	ns	****	ns	ns	***	*	ns	ns	ns	ns	ns
	Number of values	14	11	11	5	11	10	11	7	7	6	11
	Tukey's multiple comparisons test	Mean Diff.	95.00% CI of diff.	Below threshold?	Summary	Adjusted P Value
	Cg1Cre <140d vs. Cg1cre 140-275d	-28.83	-518.1 to 460.5	No	ns	>0.9999
	Cg1Cre <140d vs. Cg1Cre >275d	-22.24	-511.6 to 467.1	No	ns	>0.9999
	Cg1Cre <140d vs. Cg1Cre TCL1 < 140d	8.771	-623.9 to 641.5	No	ns	>0.9999
	Cg1Cre <140d vs. Cg1Cre TCL1 140-275d	-58.66	-548.0 to 430.7	No	ns	>0.9999
	Cg1Cre <140d vs. Cg1Cre TCL1 >275 d	-779.8	-1283 to -277.0	Yes	****	<0.0001
	Cg1Cre <140d vs. Cg1Cre IKK2ca <140d	15.94	-473.4 to 505.3	No	ns	>0.9999
	Cg1Cre <140d vs. Cg1Cre IKK2ca 140-275d	-23.79	-586.0 to 538.4	No	ns	>0.9999
	Cg1Cre <140d vs. Cg1Cre IKK2ca >275d	-22.14	-584.3 to 540.0	No	ns	>0.9999
	Cg1Cre <140d vs. Cg1Cre IKK2ca TCL1 <140d	-0.7619	-593.4 to 591.8	No	ns	>0.9999
	Cg1Cre <140d vs. Cg1Cre IKK2ca TCL1 140-275d	-1036	-1525 to -546.7	Yes	****	<0.0001
	Cg1cre 140-275d vs. Cg1Cre >275d	6.591	-511.3 to 524.4	No	ns	>0.9999
	Cg1cre 140-275d vs. Cg1Cre TCL1 < 140d	37.6	-617.4 to 692.6	No	ns	>0.9999
	Cg1cre 140-275d vs. Cg1Cre TCL1 140-275d	-29.84	-547.7 to 488.0	No	ns	>0.9999
	Cg1cre 140-275d vs. Cg1Cre TCL1 >275 d	-751	-1282 to -220.3	Yes	***	0.0005
	Cg1cre 140-275d vs. Cg1Cre IKK2ca <140d	44.76	-473.1 to 562.6	No	ns	>0.9999
	Cg1cre 140-275d vs. Cg1Cre IKK2ca 140-275d	5.043	-582.1 to 592.2	No	ns	>0.9999
	Cg1cre 140-275d vs. Cg1Cre IKK2ca >275d	6.686	-580.5 to 593.9	No	ns	>0.9999
	Cg1cre 140-275d vs. Cg1Cre IKK2ca TCL1 <140d	28.07	-588.3 to 644.4	No	ns	>0.9999
	Cg1cre 140-275d vs. Cg1Cre IKK2ca TCL1 140-275d	-1007	-1525 to -489.4	Yes	****	<0.0001
	Cg1Cre >275d vs. Cg1Cre TCL1 < 140d	31.01	-624.0 to 686.0	No	ns	>0.9999
	Cg1Cre >275d vs. Cg1Cre TCL1 140-275d	-36.43	-554.3 to 481.4	No	ns	>0.9999
	Cg1Cre >275d vs. Cg1Cre TCL1 >275 d	-757.6	-1288 to -226.9	Yes	***	0.0004
	Cg1Cre >275d vs. Cg1Cre IKK2ca <140d	38.17	-479.7 to 556.0	No	ns	>0.9999
	Cg1Cre >275d vs. Cg1Cre IKK2ca 140-275d	-1.548	-588.7 to 585.6	No	ns	>0.9999
	Cg1Cre >275d vs. Cg1Cre IKK2ca >275d	0.09481	-587.1 to 587.3	No	ns	>0.9999
	Cg1Cre >275d vs. Cg1Cre IKK2ca TCL1 <140d	21.48	-594.9 to 637.8	No	ns	>0.9999
	Cg1Cre >275d vs. Cg1Cre IKK2ca TCL1 140-275d	-1014	-1532 to -496.0	Yes	****	<0.0001
	Cg1Cre TCL1 < 140d vs. Cg1Cre TCL1 140-275d	-67.44	-722.5 to 587.6	No	ns	>0.9999
	Cg1Cre TCL1 < 140d vs. Cg1Cre TCL1 >275 d	-788.6	-1454 to -123.4	Yes	**	0.0077
	Cg1Cre TCL1 < 140d vs. Cg1Cre IKK2ca <140d	7.164	-647.9 to 662.2	No	ns	>0.9999
	Cg1Cre TCL1 < 140d vs. Cg1Cre IKK2ca 140-275d	-32.56	-743.7 to 678.6	No	ns	>0.9999
	Cg1Cre TCL1 < 140d vs. Cg1Cre IKK2ca >275d	-30.91	-742.0 to 680.2	No	ns	>0.9999
	Cg1Cre TCL1 < 140d vs. Cg1Cre IKK2ca TCL1 <140d	-9.533	-744.9 to 725.9	No	ns	>0.9999
	Cg1Cre TCL1 < 140d vs. Cg1Cre IKK2ca TCL1 140-275d	-1045	-1700 to -389.8	Yes	****	<0.0001
	Cg1Cre TCL1 140-275d vs. Cg1Cre TCL1 >275 d	-721.1	-1252 to -190.5	Yes	**	0.001
	Cg1Cre TCL1 140-275d vs. Cg1Cre IKK2ca <140d	74.6	-443.2 to 592.4	No	ns	>0.9999
	Cg1Cre TCL1 140-275d vs. Cg1Cre IKK2ca 140-275d	34.88	-552.3 to 622.1	No	ns	>0.9999
	Cg1Cre TCL1 140-275d vs. Cg1Cre IKK2ca >275d	36.52	-550.7 to 623.7	No	ns	>0.9999
	Cg1Cre TCL1 140-275d vs. Cg1Cre IKK2ca TCL1 <140d	57.9	-558.5 to 674.3	No	ns	>0.9999
	Cg1Cre TCL1 140-275d vs. Cg1Cre IKK2ca TCL1 140-275d	-977.4	-1495 to -459.5	Yes	****	<0.0001
	Cg1Cre TCL1 >275 d vs. Cg1Cre IKK2ca <140d	795.7	265.1 to 1326	Yes	***	0.0002
	Cg1Cre TCL1 >275 d vs. Cg1Cre IKK2ca 140-275d	756	157.5 to 1355	Yes	**	0.0032
	Cg1Cre TCL1 >275 d vs. Cg1Cre IKK2ca >275d	757.7	159.2 to 1356	Yes	**	0.0031
	Cg1Cre TCL1 >275 d vs. Cg1Cre IKK2ca TCL1 <140d	779	151.9 to 1406	Yes	**	0.0041
	Cg1Cre TCL1 >275 d vs. Cg1Cre IKK2ca TCL1 140-275d	-256.2	-786.9 to 274.4	No	ns	0.881
	Cg1Cre IKK2ca <140d vs. Cg1Cre IKK2ca 140-275d	-39.72	-626.9 to 547.5	No	ns	>0.9999
	Cg1Cre IKK2ca <140d vs. Cg1Cre IKK2ca >275d	-38.08	-625.3 to 549.1	No	ns	>0.9999
	Cg1Cre IKK2ca <140d vs. Cg1Cre IKK2ca TCL1 <140d	-16.7	-633.1 to 599.7	No	ns	>0.9999
	Cg1Cre IKK2ca <140d vs. Cg1Cre IKK2ca TCL1 140-275d	-1052	-1570 to -534.1	Yes	****	<0.0001
	Cg1Cre IKK2ca 140-275d vs. Cg1Cre IKK2ca >275d	1.643	-647.5 to 650.8	No	ns	>0.9999
	Cg1Cre IKK2ca 140-275d vs. Cg1Cre IKK2ca TCL1 <140d	23.02	-652.6 to 698.7	No	ns	>0.9999
	Cg1Cre IKK2ca 140-275d vs. Cg1Cre IKK2ca TCL1 140-275d	-1012	-1599 to -425.1	Yes	****	<0.0001
	Cg1Cre IKK2ca >275d vs. Cg1Cre IKK2ca TCL1 <140d	21.38	-654.3 to 697.0	No	ns	>0.9999
	Cg1Cre IKK2ca >275d vs. Cg1Cre IKK2ca TCL1 140-275d	-1014	-1601 to -426.7	Yes	****	<0.0001
	Cg1Cre IKK2ca TCL1 <140d vs. Cg1Cre IKK2ca TCL1 140-275d	-1035	-1652 to -418.9	Yes	****	<0.0001
	B1a cells spleen
		Cg1Cre <140d	Cg1cre 140-275d	Cg1Cre >275d	Cg1Cre TCL1 < 140d	Cg1Cre TCL1 140-275d	Cg1Cre TCL1 >275 d	Cg1Cre IKK2ca 140-275d	Cg1Cre IKK2ca <140d	Cg1Cre IKK2ca >275d	Cg1Cre IKK2ca TCL1 <140d	Cg1Cre IKK2ca 140-275d
	Shapiro-Wilk test
	W	0.9498	0.9858	0.8595	0.9645	0.8936	0.8527	0.9806	0.7627	0.9411	0.9228	0.8658
	P value	0.7388	0.9766	0.2264	0.8388	0.3374	0.235	0.9625	0.0172	0.6684	0.5255	0.0893
	Passed normality test (alpha=0.05)?	Yes	Yes	Yes	Yes	Yes	Yes	Yes	No	Yes	Yes	Yes
	P value summary	ns	ns	ns	ns	ns	ns	ns	*	ns	ns	ns
	Number of values	6	6	5	5	6	4	7	7	6	6	10
	Number of independent experiments	3	5	5	3	5	5	3	6	5	3	5
	Tukey's multiple comparisons test	Mean Diff.	95.00% CI of diff.	Below threshold?	Summary	Adjusted P Value
	Cg1Cre <140d vs. Cg1cre 140-275d	-0.3452	-423.3 to 422.6	No	ns	>0.9999
	Cg1Cre <140d vs. Cg1Cre >275d	-0.9869	-444.5 to 442.6	No	ns	>0.9999
	Cg1Cre <140d vs. Cg1Cre TCL1 < 140d	-1.747	-445.3 to 441.8	No	ns	>0.9999
	Cg1Cre <140d vs. Cg1Cre TCL1 140-275d	-28.08	-451.0 to 394.8	No	ns	>0.9999
	Cg1Cre <140d vs. Cg1Cre TCL1 >275 d	-552.6	-1025 to -79.73	Yes	*	0.0101
	Cg1Cre <140d vs. Cg1Cre IKK2ca 140-275d	-0.397	-407.9 to 407.1	No	ns	>0.9999
	Cg1Cre <140d vs. Cg1Cre IKK2ca <140d	0.005215	-407.5 to 407.5	No	ns	>0.9999
	Cg1Cre <140d vs. Cg1Cre IKK2ca >275d	0.06257	-422.9 to 423.0	No	ns	>0.9999
	Cg1Cre <140d vs. Cg1Cre IKK2ca TCL1 <140d	-2.583	-425.5 to 420.3	No	ns	>0.9999
	Cg1Cre <140d vs. Cg1Cre IKK2ca TCL1 140-275d	-431.2	-809.5 to -52.92	Yes	*	0.0134
	Cg1cre 140-275d vs. Cg1Cre >275d	-0.6417	-444.2 to 442.9	No	ns	>0.9999
	Cg1cre 140-275d vs. Cg1Cre TCL1 < 140d	-1.401	-445.0 to 442.2	No	ns	>0.9999
	Cg1cre 140-275d vs. Cg1Cre TCL1 140-275d	-27.74	-450.7 to 395.2	No	ns	>0.9999
	Cg1cre 140-275d vs. Cg1Cre TCL1 >275 d	-552.2	-1025 to -79.39	Yes	*	0.0101
	Cg1cre 140-275d vs. Cg1Cre IKK2ca 140-275d	-0.05175	-407.6 to 407.5	No	ns	>0.9999
	Cg1cre 140-275d vs. Cg1Cre IKK2ca <140d	0.3505	-407.2 to 407.9	No	ns	>0.9999
	Cg1cre 140-275d vs. Cg1Cre IKK2ca >275d	0.4078	-422.5 to 423.3	No	ns	>0.9999
	Cg1cre 140-275d vs. Cg1Cre IKK2ca TCL1 <140d	-2.238	-425.2 to 420.7	No	ns	>0.9999
	Cg1cre 140-275d vs. Cg1Cre IKK2ca TCL1 140-275d	-430.8	-809.1 to -52.57	Yes	*	0.0136
	Cg1Cre >275d vs. Cg1Cre TCL1 < 140d	-0.7598	-464.0 to 462.5	No	ns	>0.9999
	Cg1Cre >275d vs. Cg1Cre TCL1 140-275d	-27.09	-470.7 to 416.5	No	ns	>0.9999
	Cg1Cre >275d vs. Cg1Cre TCL1 >275 d	-551.6	-1043 to -60.20	Yes	*	0.016
	Cg1Cre >275d vs. Cg1Cre IKK2ca 140-275d	0.5899	-428.3 to 429.5	No	ns	>0.9999
	Cg1Cre >275d vs. Cg1Cre IKK2ca <140d	0.9921	-427.9 to 429.9	No	ns	>0.9999
	Cg1Cre >275d vs. Cg1Cre IKK2ca >275d	1.049	-442.5 to 444.6	No	ns	>0.9999
	Cg1Cre >275d vs. Cg1Cre IKK2ca TCL1 <140d	-1.597	-445.2 to 442.0	No	ns	>0.9999
	Cg1Cre >275d vs. Cg1Cre IKK2ca TCL1 140-275d	-430.2	-831.4 to -28.98	Yes	*	0.0259
	Cg1Cre TCL1 < 140d vs. Cg1Cre TCL1 140-275d	-26.33	-469.9 to 417.2	No	ns	>0.9999
	Cg1Cre TCL1 < 140d vs. Cg1Cre TCL1 >275 d	-550.8	-1042 to -59.44	Yes	*	0.0162
	Cg1Cre TCL1 < 140d vs. Cg1Cre IKK2ca 140-275d	1.35	-427.6 to 430.3	No	ns	>0.9999
	Cg1Cre TCL1 < 140d vs. Cg1Cre IKK2ca <140d	1.752	-427.2 to 430.7	No	ns	>0.9999
	Cg1Cre TCL1 < 140d vs. Cg1Cre IKK2ca >275d	1.809	-441.8 to 445.4	No	ns	>0.9999
	Cg1Cre TCL1 < 140d vs. Cg1Cre IKK2ca TCL1 <140d	-0.8367	-444.4 to 442.7	No	ns	>0.9999
	Cg1Cre TCL1 < 140d vs. Cg1Cre IKK2ca TCL1 140-275d	-429.4	-830.7 to -28.22	Yes	*	0.0264
	Cg1Cre TCL1 140-275d vs. Cg1Cre TCL1 >275 d	-524.5	-997.3 to -51.65	Yes	*	0.0182
	Cg1Cre TCL1 140-275d vs. Cg1Cre IKK2ca 140-275d	27.68	-379.9 to 435.2	No	ns	>0.9999
	Cg1Cre TCL1 140-275d vs. Cg1Cre IKK2ca <140d	28.09	-379.5 to 435.6	No	ns	>0.9999
	Cg1Cre TCL1 140-275d vs. Cg1Cre IKK2ca >275d	28.14	-394.8 to 451.1	No	ns	>0.9999
	Cg1Cre TCL1 140-275d vs. Cg1Cre IKK2ca TCL1 <140d	25.5	-397.4 to 448.4	No	ns	>0.9999
	Cg1Cre TCL1 140-275d vs. Cg1Cre IKK2ca TCL1 140-275d	-403.1	-781.4 to -24.84	Yes	*	0.0275
	Cg1Cre TCL1 >275 d vs. Cg1Cre IKK2ca 140-275d	552.2	93.05 to 1011	Yes	**	0.0071
	Cg1Cre TCL1 >275 d vs. Cg1Cre IKK2ca <140d	552.6	93.45 to 1012	Yes	**	0.007
	Cg1Cre TCL1 >275 d vs. Cg1Cre IKK2ca >275d	552.6	79.80 to 1025	Yes	*	0.0101
	Cg1Cre TCL1 >275 d vs. Cg1Cre IKK2ca TCL1 <140d	550	77.15 to 1023	Yes	*	0.0106
	Cg1Cre TCL1 >275 d vs. Cg1Cre IKK2ca TCL1 140-275d	121.4	-312.0 to 554.8	No	ns	0.997
	Cg1Cre IKK2ca 140-275d vs. Cg1Cre IKK2ca <140d	0.4022	-391.1 to 392.0	No	ns	>0.9999
	Cg1Cre IKK2ca 140-275d vs. Cg1Cre IKK2ca >275d	0.4596	-407.1 to 408.0	No	ns	>0.9999
	Cg1Cre IKK2ca 140-275d vs. Cg1Cre IKK2ca TCL1 <140d	-2.186	-409.7 to 405.3	No	ns	>0.9999
	Cg1Cre IKK2ca 140-275d vs. Cg1Cre IKK2ca TCL1 140-275d	-430.8	-791.8 to -69.80	Yes	**	0.0078
	Cg1Cre IKK2ca <140d vs. Cg1Cre IKK2ca >275d	0.05736	-407.5 to 407.6	No	ns	>0.9999
	Cg1Cre IKK2ca <140d vs. Cg1Cre IKK2ca TCL1 <140d	-2.589	-410.1 to 404.9	No	ns	>0.9999
	Cg1Cre IKK2ca <140d vs. Cg1Cre IKK2ca TCL1 140-275d	-431.2	-792.2 to -70.20	Yes	**	0.0077
	Cg1Cre IKK2ca >275d vs. Cg1Cre IKK2ca TCL1 <140d	-2.646	-425.6 to 420.3	No	ns	>0.9999
	Cg1Cre IKK2ca >275d vs. Cg1Cre IKK2ca TCL1 140-275d	-431.3	-809.5 to -52.98	Yes	*	0.0134
	Cg1Cre IKK2ca TCL1 <140d vs. Cg1Cre IKK2ca TCL1 140-275d	-428.6	-806.9 to -50.33	Yes	*	0.0144
	B1a cells Peritoneal Cavity
		Cg1Cre <140d	Cg1Cre 140-275d	Cg1Cre >275d	Cg1Cre TCL1 <140d	Cg1Cre TCL1 140-275d	Cg1Cre TCL1 >275 d	Cg1Cre IKK2ca <140d	Cg1Cre IKK2ca 140-275d	Cg1Cre IKK2ca >275d	Cg1Cre IKK2ca TCL1 <140d	Cg1Cre IKK2ca 140-275d
	Shapiro-Wilk test
	W	0.9693	0.8241	0.6945	0.8789	0.9519	0.8502	0.9707	0.7529	0.8167	0.8972	0.9364
	P value	0.8709	0.0958	0.0084	0.3042	0.7554	0.2411	0.8971	0.0136	0.0826	0.3948	0.5762
	Passed normality test (alpha=0.05)?	Yes	Yes	No	Yes	Yes	Yes	Yes	No	Yes	Yes	Yes
	P value summary	ns	ns	**	ns	ns	ns	ns	*	ns	ns	ns
	Number of values	5	6	5	5	6	3	6	7	6	5	8
	Number of independent experiments	3	5	5	3	5	5	3	6	5	3	5
	Tukey's multiple comparisons test	Mean Diff.	95.00% CI of diff.	Below threshold?	Summary	Adjusted P Value
	Cg1Cre <140d vs. Cg1cre 140-275d	-0.2559	-93.49 to 92.98	No	ns	>0.9999
	Cg1Cre <140d vs. Cg1Cre >275d	-4.622	-102.0 to 92.75	No	ns	>0.9999
	Cg1Cre <140d vs. Cg1Cre TCL1 < 140d	-0.7762	-98.15 to 96.60	No	ns	>0.9999
	Cg1Cre <140d vs. Cg1Cre TCL1 140-275d	-22.01	-115.2 to 71.22	No	ns	0.9992
	Cg1Cre <140d vs. Cg1Cre TCL1 >275 d	-65.18	-177.6 to 47.26	No	ns	0.6807
	Cg1Cre <140d vs. Cg1Cre IKK2ca <140d	0.6504	-92.58 to 93.88	No	ns	>0.9999
	Cg1Cre <140d vs. Cg1Cre IKK2ca 140-275d	-5.463	-95.62 to 84.69	No	ns	>0.9999
	Cg1Cre <140d vs. Cg1Cre IKK2ca >275d	-12.18	-105.4 to 81.05	No	ns	>0.9999
	Cg1Cre <140d vs. Cg1Cre IKK2ca TCL1 <140d	-1.58	-98.96 to 95.80	No	ns	>0.9999
	Cg1Cre <140d vs. Cg1Cre IKK2ca TCL1 140-275d	-175.2	-263.0 to -87.46	Yes	****	<0.0001
	Cg1cre 140-275d vs. Cg1Cre >275d	-4.366	-97.60 to 88.86	No	ns	>0.9999
	Cg1cre 140-275d vs. Cg1Cre TCL1 < 140d	-0.5203	-93.75 to 92.71	No	ns	>0.9999
	Cg1cre 140-275d vs. Cg1Cre TCL1 140-275d	-21.75	-110.6 to 67.14	No	ns	0.9989
	Cg1cre 140-275d vs. Cg1Cre TCL1 >275 d	-64.92	-173.8 to 43.95	No	ns	0.6439
	Cg1cre 140-275d vs. Cg1Cre IKK2ca <140d	0.9063	-87.99 to 89.80	No	ns	>0.9999
	Cg1cre 140-275d vs. Cg1Cre IKK2ca 140-275d	-5.207	-90.87 to 80.45	No	ns	>0.9999
	Cg1cre 140-275d vs. Cg1Cre IKK2ca >275d	-11.92	-100.8 to 76.97	No	ns	>0.9999
	Cg1cre 140-275d vs. Cg1Cre IKK2ca TCL1 <140d	-1.324	-94.56 to 91.91	No	ns	>0.9999
	Cg1cre 140-275d vs. Cg1Cre IKK2ca TCL1 140-275d	-175	-258.1 to -91.82	Yes	****	<0.0001
	Cg1Cre >275d vs. Cg1Cre TCL1 < 140d	3.846	-93.53 to 101.2	No	ns	>0.9999
	Cg1Cre >275d vs. Cg1Cre TCL1 140-275d	-17.39	-110.6 to 75.85	No	ns	>0.9999
	Cg1Cre >275d vs. Cg1Cre TCL1 >275 d	-60.55	-173.0 to 51.89	No	ns	0.7663
	Cg1Cre >275d vs. Cg1Cre IKK2ca <140d	5.272	-87.96 to 98.50	No	ns	>0.9999
	Cg1Cre >275d vs. Cg1Cre IKK2ca 140-275d	-0.8412	-90.99 to 89.31	No	ns	>0.9999
	Cg1Cre >275d vs. Cg1Cre IKK2ca >275d	-7.558	-100.8 to 85.67	No	ns	>0.9999
	Cg1Cre >275d vs. Cg1Cre IKK2ca TCL1 <140d	3.042	-94.33 to 100.4	No	ns	>0.9999
	Cg1Cre >275d vs. Cg1Cre IKK2ca TCL1 140-275d	-170.6	-258.4 to -82.84	Yes	****	<0.0001
	Cg1Cre TCL1 < 140d vs. Cg1Cre TCL1 140-275d	-21.23	-114.5 to 72.00	No	ns	0.9994
	Cg1Cre TCL1 < 140d vs. Cg1Cre TCL1 >275 d	-64.4	-176.8 to 48.04	No	ns	0.6957
	Cg1Cre TCL1 < 140d vs. Cg1Cre IKK2ca <140d	1.427	-91.80 to 94.66	No	ns	>0.9999
	Cg1Cre TCL1 < 140d vs. Cg1Cre IKK2ca 140-275d	-4.687	-94.84 to 85.47	No	ns	>0.9999
	Cg1Cre TCL1 < 140d vs. Cg1Cre IKK2ca >275d	-11.4	-104.6 to 81.83	No	ns	>0.9999
	Cg1Cre TCL1 < 140d vs. Cg1Cre IKK2ca TCL1 <140d	-0.8039	-98.18 to 96.57	No	ns	>0.9999
	Cg1Cre TCL1 < 140d vs. Cg1Cre IKK2ca TCL1 140-275d	-174.5	-262.2 to -86.68	Yes	****	<0.0001
	Cg1Cre TCL1 140-275d vs. Cg1Cre TCL1 >275 d	-43.17	-152.0 to 65.70	No	ns	0.9577
	Cg1Cre TCL1 140-275d vs. Cg1Cre IKK2ca <140d	22.66	-66.23 to 111.5	No	ns	0.9985
	Cg1Cre TCL1 140-275d vs. Cg1Cre IKK2ca 140-275d	16.54	-69.11 to 102.2	No	ns	0.9999
	Cg1Cre TCL1 140-275d vs. Cg1Cre IKK2ca >275d	9.827	-79.06 to 98.72	No	ns	>0.9999
	Cg1Cre TCL1 140-275d vs. Cg1Cre IKK2ca TCL1 <140d	20.43	-72.80 to 113.7	No	ns	0.9996
	Cg1Cre TCL1 140-275d vs. Cg1Cre IKK2ca TCL1 140-275d	-153.2	-236.4 to -70.07	Yes	****	<0.0001
	Cg1Cre TCL1 >275 d vs. Cg1Cre IKK2ca <140d	65.83	-43.04 to 174.7	No	ns	0.6252
	Cg1Cre TCL1 >275 d vs. Cg1Cre IKK2ca 140-275d	59.71	-46.53 to 166.0	No	ns	0.7185
	Cg1Cre TCL1 >275 d vs. Cg1Cre IKK2ca >275d	53	-55.87 to 161.9	No	ns	0.8575
	Cg1Cre TCL1 >275 d vs. Cg1Cre IKK2ca TCL1 <140d	63.6	-48.84 to 176.0	No	ns	0.711
	Cg1Cre TCL1 >275 d vs. Cg1Cre IKK2ca TCL1 140-275d	-110.1	-214.3 to -5.819	Yes	*	0.0304
	Cg1Cre IKK2ca <140d vs. Cg1Cre IKK2ca 140-275d	-6.114	-91.77 to 79.55	No	ns	>0.9999
	Cg1Cre IKK2ca <140d vs. Cg1Cre IKK2ca >275d	-12.83	-101.7 to 76.06	No	ns	>0.9999
	Cg1Cre IKK2ca <140d vs. Cg1Cre IKK2ca TCL1 <140d	-2.231	-95.46 to 91.00	No	ns	>0.9999
	Cg1Cre IKK2ca <140d vs. Cg1Cre IKK2ca TCL1 140-275d	-175.9	-259.0 to -92.73	Yes	****	<0.0001
	Cg1Cre IKK2ca 140-275d vs. Cg1Cre IKK2ca >275d	-6.717	-92.38 to 78.94	No	ns	>0.9999
	Cg1Cre IKK2ca 140-275d vs. Cg1Cre IKK2ca TCL1 <140d	3.883	-86.27 to 94.04	No	ns	>0.9999
	Cg1Cre IKK2ca 140-275d vs. Cg1Cre IKK2ca TCL1 140-275d	-169.8	-249.5 to -90.08	Yes	****	<0.0001
	Cg1Cre IKK2ca >275d vs. Cg1Cre IKK2ca TCL1 <140d	10.6	-82.63 to 103.8	No	ns	>0.9999
	Cg1Cre IKK2ca >275d vs. Cg1Cre IKK2ca TCL1 140-275d	-163.1	-246.2 to -79.90	Yes	****	<0.0001
	Cg1Cre IKK2ca TCL1 <140d vs. Cg1Cre IKK2ca TCL1 140-275d	-173.7	-261.4 to -85.88	Yes	****	<0.0001
5E
	Spleen	Cg1Cre IKK2ca	Cg1Cre IKK2ca TCL1
	Number of values	18	14
	Peritoneal Cavity	Cg1Cre IKK2ca	Cg1Cre IKK2ca TCL1
	Number of values	18	13

## Sheet: Figure 6
Figure 6
6A	In vitro Proliferation assay
	Representative data shown from one experiment
	Genotype	CD19Cre	CD19Cre IKK2ca	CD19Cre IKK2ca/ca	CD19Cre TCL1	CD19Cre IKK2ca TCL1	CD19Cre IKK2ca/ca TCL1
	Number of mice analyzed (spleen and/or peritoneal cavity)	9 (pooled)	6	5	6 (pooled)	8	9
	Number of independent experiments	3	5	5	4	5	7
	Age range	4-4.5 months	2- 5 months	2-4 months	4-4.5 months	2- 5 months	2 - 5 months
6B	B cells in peripheral blood
		TCL1 --> control recipients			TCL1 IKK2ca --> Control recipients			TCL1 Ikk2caca --> Control recipients
	Weeks after transplant	Mean	SD	Number of values	Mean	SD	Number of values	Mean	SD	Number of values
	1	1.15875	1.10315	8	0.475	0.416667	14
	2	6.39583	9.58601	6	0.7786	0.788645	10	1.47882	0.699633	17
	3	14.5911	25.9357	8	3.66482	4.03081	11
	4	22.2935	36.916	8	12.1077	18.57	15	1.81765	3.22631	17
	5	26.2854	40.6969	8	20.5645	26.9509	15
	6	7.731	11.711	6	25.6295	30.9024	13	20.8853	29.8155	17
	7	8.82043	13.697	6	15.7934	31.9115	9
	8	12.6752	19.2739	6	0.522429	0.144505	7	20.5038	26.873	13
	9	16.8827	25.7181	6	0.555	0.141235	4
	10	0.15975	0.00892095	4	2.51586	5.11609	7	27.6091	32.3625	11
	11	0.37075	0.0794329	4	0.31	0.220632	4
	12	0.56775	0.116004	4	11.3757	23.8672	7	30.1333	37.0937	9
	13	0.24	0.0855998	4	0.698	0	1
	14	0.2945	0.130766	4	28.4393	48.2043	3	32.1375	43.6962	8
	15				0.6	0	1
	16	0.112875	0.0204277	4	0.406	0	1	34.825	44.5886	8
	17				0.3545	0.0459619	2
	18	0.21965	0.121331	4	0.471	0	1	32.1833	39.2588	6
	19				0.5025	0.1492	2
	20	0.27875	0.105285	4	0.381	0	1	19.64	37.7177	5
	21				0.2805	0.125158	2
	22				0.373667	0.118732	3	24.98	36.5836	5
	23
	24				0.430333	0.101786	3
	26				0.538	0	1
	38				0.208	0.115966	2
	Weeks after transplant	TCL1tg --> PKCß KO recipients			TCL1 IKK2ca --> PKCß KO recipients			TCL1 IKK2ca/ca --> PKCß KO recipients
		Mean	SD	Number of values	Mean	SD	Number of values	Mean	SD	Number of values
	1	0.301	0.213192	3	0.322467	0.274855	12
	2	0.2509	0.186898	3	0.370875	0.288105	8	1.07278	0.815647	18
	3	0.529667	0.385592	3	0.148313	0.152594	8
	4	0.406333	0.165065	3	0.26905	0.235036	12	3.22222	11.5876	18
	5	0.262333	0.0845951	3	0.159683	0.177443	12
	6	0.1247	0.0375029	3	0.250075	0.328747	12	6.89588	16.8935	17
	7	0.0284267	0.0208812	3	0.3445	0.280203	12
	8	0.28	0.133593	3	0.377517	0.37459	12	13.9824	24.8361	17
	9	0.226	0.0420357	3	0.44	0.240605	8
	10	0.260667	0.160001	3	0.424292	0.314079	12	16.3857	26.6828	14
	11	0.357733	0.37021	3	0.339229	0.241961	7
	12	0.508333	0.402219	3	0.321175	0.219041	12	22.7071	37.1523	14
	13	0.0357367	0.0435358	3	0.4708	0.199902	5
	14	0.0817	0.132012	3	0.71234	1.09942	5	24.25	39.217	14
	15				0.335	0.13614	5
	16	0.0400333	0.023988	3	0.196	0.0776617	4	15.7818	34.3017	11
	17				0.3495	0.373557	4
	18	0.0854167	0.0971186	3	0.2528	0.156311	5	10.4375	29.5217	8
	19				0.82025	0.791356	4
	20	0.002433	0.00203467	3	0.24536	0.181512	5	8.0875	22.7942	8
	21				0.24525	0.194765	4
	22				0.190556	0.131508	9	7.3625	20.7436	8
	23				0.498	0	1
	24				0.311111	0.18887	9
	26				0.3604	0.0595424	5
	28				0.0837	0.0587314	5
	30				0.54	0	1
6C	Kaplan Maier Survival Curves
	Control recipient mice
	Donor Genotype	TCL1tg	TCL1tg IKK2ca	TCL1tg IKK2ca/ca
	Number of rows	60	60	60
	# of blank rows	52	45	43
	# rows with impossible data	0	0	0
	# censored subjects	4	5	6
	# deaths/events	4	10	11
	Median survival	18	7	13
	PKCß KO recipient mice
	Donor Genotype	TCL1tg	TCL1tg IKK2ca	TCL1tg IKK2ca/ca
	Number of rows	53	53	53
	# of blank rows	50	41	35
	# rows with impossible data	0	0	0
	# censored subjects	3	12	11
	# deaths/events	0	0	7
	Median survival	Undefined	Undefined	Undefined
6D	Spleen weight
	Donor mice genotype	CD19Cre	CD19Cre TCL1	CD19Cre IKK2ca TCL1	CD19Cre IKK2ca/ca TCL1	CD19Cre IKK2ca/ca TCL1
	Recipient mice genotype	control	control	control	control	PKCß knockout
	Shapiro-Wilk test
	W	0.94	0.8971	0.9715	0.8081	0.9301
	P value	0.5536	0.3938	0.9043	0.0116	0.5517
	Passed normality test (alpha=0.05)?	Yes	Yes	Yes	No	Yes
	P value summary	ns	ns	ns	*	ns
	Number of values (recipient mice)	10	5	10	12	7
	Dunn's multiple comparisons test	Mean rank diff.	Significant?	Summary	Adjusted P Value
	Control (Donor: CD19Cre) vs. Donors CD19Cre TCL1tg	-14.5	No	ns	0.0867
	Control (Donor: CD19Cre) vs. Donors CD19Cre TCL1tg IKK2ca	-14	Yes	*	0.023
	Control (Donor: CD19Cre) vs. CD19Cre TCL1 IKK2ca/ca	-23.92	Yes	****	<0.0001
	Donors CD19Cre TCL1tg vs. Donors CD19Cre TCL1tg IKK2ca	0.5	No	ns	>0.9999
	Donors CD19Cre TCL1tg vs. CD19Cre TCL1 IKK2ca/ca	-9.417	No	ns	0.6131
	Donors CD19Cre TCL1tg IKK2ca vs. CD19Cre TCL1 IKK2ca/ca	-9.917	No	ns	0.1943

## Sheet: Suppl Figure 1
Suppl Figure 1
S1A
	Spleen weight
	Shapiro-Wilk normality test	CD19Cre	CD19Cre IKK2ca	CD19Cre IKK2ca/ca			Spleen	CD19Cre	CD19Cre iKK2ca	CD19Cre IKK2ca/ca
	W	0.9635	0.9392	0.9796			Number of values	8	4	6
	P value	0.8432	0.6494	0.9495			Number of independent experiments	3	3	3
	Passed normality test (alpha=0.05)?	Yes	Yes	Yes			Age	3 months	3 months	3 months
	Tukey's multiple comparisons test	Mean Diff.	95.00% CI of diff.	Below threshold?	Summary	Adjusted P Value
	CD19creI/+ vs. CD19creI/+ r26-Ikk2caLSL	-37.9	-66.06 to -9.739	Yes	**	0.0086
	CD19creI/+ vs. CD19creI/+ r26-Ikk2caLSL/LSL	-133	-157.8 to -108.2	Yes	****	<0.0001
	CD19creI/+ r26-Ikk2caLSL vs. CD19creI/+ r26-Ikk2caLSL/LSL	-95.09	-124.8 to -65.41	Yes	****	<0.0001
	Spleen B2 cell number
	Gating: CD19+ B220+						Spleen	CD19Cre	CD19Cre iKK2ca	CD19Cre IKK2ca/ca
	Shapiro-Wilk normality test	CD19Cre	CD19Cre IKK2ca	CD19Cre IKK2ca/ca			Number of values	9	5	7
	W	0.9178	0.8998	0.9703			Number of independent experiments	>3	>3	>3
	P value	0.3745	0.409	0.9008			Age	3 months	3 months	3 months
	Passed normality test (alpha=0.05)?	Yes	Yes	Yes
	P value summary	ns	ns	ns
	Tukey's multiple comparisons test	Mean Diff.	95.00% CI of diff.	Below threshold?	Summary	Adjusted P Value
	CD19creI/+ vs. CD19creI/+ r26-Ikk2caLSL	-50.66	-91.72 to -9.598	Yes	*	0.0146
	CD19creI/+ vs. CD19creI/+ r26-Ikk2caLSL/LSL	-125.4	-162.5 to -88.28	Yes	****	<0.0001
	CD19creI/+ r26-Ikk2caLSL vs. CD19creI/+ r26-Ikk2caLSL/LSL	-74.72	-117.8 to -31.61	Yes	***	0.0009
	Spleen T cell number
	Gating: TCRß+
	Shapiro-Wilk normality test	CD19Cre	CD19Cre IKK2ca	CD19Cre IKK2ca/ca
	W	0.9667	0.9651	0.9363
	P value	0.8652	0.8432	0.6057
	Passed normality test (alpha=0.05)?	Yes	Yes	Yes
	P value summary	ns	ns	ns
	Tukey's multiple comparisons test	Mean Diff.	95.00% CI of diff.	Below threshold?	Summary	Adjusted P Value
	CD19creI/+ vs. CD19creI/+ r26-Ikk2caLSL	0.9271	-9.335 to 11.19	No	ns	0.9712
	CD19creI/+ vs. CD19creI/+ r26-Ikk2caLSL/LSL	-2.569	-11.84 to 6.703	No	ns	0.7624
	CD19creI/+ r26-Ikk2caLSL vs. CD19creI/+ r26-Ikk2caLSL/LSL	-3.496	-14.27 to 7.277	No	ns	0.6908
	Peritoneal cavity B2 cell number
	Gating: CD19+ B220+						PerC	CD19Cre	CD19Cre iKK2ca	CD19Cre IKK2ca/ca
	Shapiro-Wilk normality test	CD19Cre	CD19Cre IKK2ca	CD19Cre IKK2ca/ca			Number of values	7	4	4
	W	0.9452	0.8676	0.914			Number of independent experiments	3	3	3
	P value	0.6862	0.2884	0.5036
	Passed normality test (alpha=0.05)?	Yes	Yes	Yes
	P value summary	ns	ns	ns
	Tukey's multiple comparisons test	Mean Diff.	95.00% CI of diff.	Below threshold?	Summary	Adjusted P Value
	CD19creI/+ vs. CD19creI/+ r26-Ikk2caLSL	-2.222	-3.913 to -0.5309	Yes	*	0.0112
	CD19creI/+ vs. CD19creI/+ r26-Ikk2caLSL/LSL	-0.03071	-1.722 to 1.660	No	ns	0.9987
	CD19creI/+ r26-Ikk2caLSL vs. CD19creI/+ r26-Ikk2caLSL/LSL	2.191	0.2835 to 4.099	Yes	*	0.0247
S1B	Percentage of B cell subpopulation in spleen and peritoneal cavity
	Gating: B2 CD19+ B220+, B1a CD19+ B220 low CD5+, B1b CD19+ B220 low CD5-
		B2			B1a			B1b
	Spleen	Mean	SD	Number of values	Mean	SD	Number of values	Mean	SD	Number of values
	CD19creI/+	94.8333	1.53704	9	1.62444	0.563607	9	2.03444	1.30503	9
	CD19creI/+ r26-Ikk2caLSL	96.86	1.50765	5	0.7074	0.204127	5	1.187	1.112	5
	CD19creI/+ r26-Ikk2caLSL/LSL	90.4571	1.69495	7	7.16714	1.5221	7	1.09714	0.60257	7
		B2			B1a			B1b
	Peritoneal cavity	Mean	SD	Number of values	Mean	SD	Number of values	Mean	SD	Number of values
	CD19creI/+	37.8714	17.0821	7	31.7286	11.6619	7	28.6143	5.9773	7
	CD19creI/+ r26-Ikk2caLSL	68.325	10.6978	4	19.125	7.08161	4	11.555	4.87624	4
	CD19creI/+ r26-Ikk2caLSL/LSL	12.925	9.55314	4	78.05	9.95339	4	5.8725	1.66504	4
S1C	Relative MFI IkBa Peritoneal Cavity
	Gating: B2 CD19+ B220+, B1 CD19+ B220 low
		CD19Cre	CD19Cre IKK2ca	CD19Cre IKK2ca/ca
	Number of values	2	2	3
	Number of experiments	3	3	3
	Age range	3-4.5 months	3-4.5 months	3-4.5 months
	No statistics calculated due to low n
	Relative MFI p-RelA Peritoneal Cavity (relative to MFI of T cells of each genotype)
	Gating: B2 CD19+ B220+, B1a CD19+ B220 low CD5+, B1b CD19+ B220 low CD5-, T cells: TCRß+
		CD19Cre	CD19Cre IKK2ca	CD19Cre IKK2ca/ca
	Number of values	7	4	5
	Number of experiments	3	3	3
	Age range	3-4.5 months	3-4.5 months	3-4.5 months
	Tukey's multiple comparisons test	Predicted (LS) mean diff.	95.00% CI of diff.	Below threshold?	Summary	Adjusted P Value
	B2
	cd19cre vs. cd19cre ikk2ca	-0.8751	-2.240 to 0.4896	No	ns	0.2739
	cd19cre vs. cd19cre ikk2caca	-1.255	-2.530 to 0.01974	No	ns	0.0544
	cd19cre ikk2ca vs. cd19cre ikk2caca	-0.3801	-1.841 to 1.081	No	ns	0.8024
	B1a
	cd19cre vs. cd19cre ikk2ca	-1.296	-2.661 to 0.06831	No	ns	0.0656
	cd19cre vs. cd19cre ikk2caca	-1.471	-2.746 to -0.1957	Yes	*	0.0206
	cd19cre ikk2ca vs. cd19cre ikk2caca	-0.1742	-1.635 to 1.286	No	ns	0.9546
	B1b
	cd19cre vs. cd19cre ikk2ca	-1.118	-2.482 to 0.2472	No	ns	0.1269
	cd19cre vs. cd19cre ikk2caca	-1.802	-3.077 to -0.5271	Yes	**	0.0039
	cd19cre ikk2ca vs. cd19cre ikk2caca	-0.6844	-2.145 to 0.7762	No	ns	0.4947
	cd19cre
	B2 vs. B1a	-0.1983	-1.362 to 0.9655	No	ns	0.9096
	B2 vs. B1b	-0.04617	-1.210 to 1.118	No	ns	0.9949
	B1a vs. B1b	0.1521	-1.012 to 1.316	No	ns	0.9457
	cd19cre ikk2ca
	B2 vs. B1a	-0.6197	-2.159 to 0.9200	No	ns	0.5934
	B2 vs. B1b	-0.2886	-1.828 to 1.251	No	ns	0.8917
	B1a vs. B1b	0.331	-1.209 to 1.871	No	ns	0.8602
	cd19cre ikk2caca
	B2 vs. B1a	-0.4137	-1.791 to 0.9634	No	ns	0.7462
	B2 vs. B1b	-0.593	-1.970 to 0.7841	No	ns	0.5509
	B1a vs. B1b	-0.1793	-1.556 to 1.198	No	ns	0.9461
S1D	Western blot
		wildtype	CD19Cre IKK2ca	CD19Cre IKK2ca/ca
	Number of samples	3	3	3
	Age (months)	5	9	9
	Quantification normalized to Actin and Control for:
	IKK2 final
	Number of families	1
	Number of comparisons per family	3
	Alpha	0.05
	Tukey's multiple comparisons test	Mean Diff,	95,00% CI of diff,	Below threshold?	Summary	Adjusted P Value
	wt vs. IKK2ca	-2.723	-4,017 to -1,429	Yes	**	0.0016	A-B
	wt vs. IKK2ca/ca	-6.565	-7,859 to -5,271	Yes	****	<0,0001	A-C
	IKK2ca vs. IKK2ca/ca	-3.842	-5,136 to -2,548	Yes	***	0.0002	B-C
	Test details	Mean 1	Mean 2	Mean Diff,	SE of diff,	n1	n2	q	DF
	wt vs. IKK2ca	1.112	3.835	-2.723	0.4217	3	3	9.132	6
	wt vs. IKK2ca/ca	1.112	7.677	-6.565	0.4217	3	3	22.02	6
	IKK2ca vs. IKK2ca/ca	3.835	7.677	-3.842	0.4217	3	3	12.89	6
	IkBa final
	Number of families	1
	Number of comparisons per family	3
	Alpha	0.05
	Tukey's multiple comparisons test	Mean Diff,	95,00% CI of diff,	Below threshold?	Summary	Adjusted P Value
	wt vs. IKK2ca	1.242	0,5711 to 1,914	Yes	**	0.0031	A-B
	wt vs. IKK2ca/ca	1.207	0,5354 to 1,878	Yes	**	0.0036	A-C
	IKK2ca vs. IKK2ca/ca	-0.03567	-0,7069 to 0,6356	No	ns	0.9855	B-C
	Test details	Mean 1	Mean 2	Mean Diff,	SE of diff,	n1	n2	q	DF
	wt vs. IKK2ca	1.486	0.244	1.242	0.2188	3	3	8.031	6
	wt vs. IKK2ca/ca	1.486	0.2797	1.207	0.2188	3	3	7.801	6
	IKK2ca vs. IKK2ca/ca	0.244	0.2797	-0.03567	0.2188	3	3	0.2306	6
	p100 final
	Number of families	1
	Number of comparisons per family	3
	Alpha	0.05
	Tukey's multiple comparisons test	Mean Diff,	95,00% CI of diff,	Below threshold?	Summary	Adjusted P Value
	wt vs. IKK2ca	-7.733	-9,788 to -5,677	Yes	****	<0,0001	A-B
	wt vs. IKK2ca/ca	-12.69	-14,75 to -10,64	Yes	****	<0,0001	A-C
	IKK2ca vs. IKK2ca/ca	-4.96	-7,016 to -2,904	Yes	***	0.0008	B-C
	Test details	Mean 1	Mean 2	Mean Diff,	SE of diff,	n1	n2	q	DF
	wt vs. IKK2ca	1.107	8.839	-7.733	0.67	3	3	16.32	6
	wt vs. IKK2ca/ca	1.107	13.8	-12.69	0.67	3	3	26.79	6
	IKK2ca vs. IKK2ca/ca	8.839	13.8	-4.96	0.67	3	3	10.47	6
	RelB final
	Number of families	1
	Number of comparisons per family	3
	Alpha	0.05
	Tukey's multiple comparisons test	Mean Diff,	95,00% CI of diff,	Below threshold?	Summary	Adjusted P Value
	wt vs. IKK2ca	-8.504	-15,19 to -1,816	Yes	*	0.0187	A-B
	wt vs. IKK2ca/ca	-5.744	-12,43 to 0,9440	No	ns	0.086	A-C
	IKK2ca vs. IKK2ca/ca	2.76	-3,928 to 9,448	No	ns	0.4619	B-C
	Test details	Mean 1	Mean 2	Mean Diff,	SE of diff,	n1	n2	q	DF
	wt vs. IKK2ca	1.1	9.604	-8.504	2.18	3	3	5.517	6
	wt vs. IKK2ca/ca	1.1	6.844	-5.744	2.18	3	3	3.727	6
	IKK2ca vs. IKK2ca/ca	9.604	6.844	2.76	2.18	3	3	1.791	6
	IkBe final
	Number of families	1
	Number of comparisons per family	3
	Alpha	0.05
	Tukey's multiple comparisons test	Mean Diff,	95,00% CI of diff,	Below threshold?	Summary	Adjusted P Value
	wt vs. IKK2ca	-0.639	-1,106 to -0,1717	Yes	*	0.0135	A-B
	wt vs. IKK2ca/ca	-0.7617	-1,229 to -0,2943	Yes	**	0.0059	A-C
	IKK2ca vs. IKK2ca/ca	-0.1227	-0,5900 to 0,3447	No	ns	0.7137	B-C
	Test details	Mean 1	Mean 2	Mean Diff,	SE of diff,	n1	n2	q	DF
	wt vs. IKK2ca	1.153	1.792	-0.639	0.1523	3	3	5.933	6
	wt vs. IKK2ca/ca	1.153	1.915	-0.7617	0.1523	3	3	7.072	6
	IKK2ca vs. IKK2ca/ca	1.792	1.915	-0.1227	0.1523	3	3	1.139	6
S1E, F	GSEA NFkB signatures
	Gene signatures (Source and gene lists) are found in Suppl Table S3A
	Statistics are shown in Suppl Table S3B
S1G,H
	All signficiantly up- and downregulated genes for different comparisons are shown in Suppl Table S4D-F

## Sheet: Suppl Figure 2
Suppl Figure 2
S2A	Myeloid cells spleen, Age range 6-12 months
	Dendritic cells
	Gating: CD11c+
	Shapiro-Wilk normality test	CD19cre	CD19cre IKK2ca	CD19cre IKK2ca/ca
	W	0.9426	0.9928	0.4964
	P value	0.6096	>0.9999	<0.0001
	Passed normality test (alpha=0.05)?	Yes	Yes	No
	P value summary	ns	ns	****
	Number of values	9	17	13
	Dunn's multiple comparisons test	Mean rank diff.	Significant?	Summary	Adjusted P Value
	CD19Cre vs. CD19Cre IKK2ca	-11.52	No	ns	0.7561
	CD19Cre vs. CD19Cre IKK2ca/ca	-21.65	No	ns	0.1221
	CD19Cre IKK2ca vs. CD19Cre IKK2ca/ca	-10.13	No	ns	0.779
	Monocytes
	Gating: CD11c- Mac1+ SiglecF- F4/80 int Gr1 int
	Shapiro-Wilk normality test	CD19cre	CD19cre IKK2ca	CD19cre IKK2ca/ca
	W	0.8119	0.7274	0.8238
	P value	0.0279	0.0002	0.0132
	Passed normality test (alpha=0.05)?	No	No	No
	P value summary	*	***	*
	Number of values	9	18	13
	Dunn's multiple comparisons test	Mean rank diff.	Significant?	Summary	Adjusted P Value
	CD19Cre vs. CD19Cre IKK2ca	-20.72	No	ns	0.1407
	CD19Cre vs. CD19Cre IKK2ca/ca	-29.35	Yes	*	0.0242
	CD19Cre IKK2ca vs. CD19Cre IKK2ca/ca	-8.628	No	ns	>0.9999
	Eosinophils
	Gating: CD11c- Mac1+ SiglecF+ F4/80 hi
	Shapiro-Wilk normality test	CD19cre	CD19cre IKK2ca	CD19cre IKK2ca/ca
	W	0.7799	0.8446	0.6855
	P value	0.012	0.007	0.0004
	Passed normality test (alpha=0.05)?	No	No	No
	P value summary	*	**	***
	Number of values	9	18	13
	Dunn's multiple comparisons test	Mean rank diff.	Significant?	Summary	Adjusted P Value
	CD19Cre vs. CD19Cre IKK2ca	-3.806	No	ns	>0.9999
	CD19Cre vs. CD19Cre IKK2ca/ca	2.769	No	ns	>0.9999
	CD19Cre IKK2ca vs. CD19Cre IKK2ca/ca	6.575	No	ns	>0.9999
	Neutrophils
	Gating: CD11c- Mac1+ SiglecF- F4/80- Gr1+
	Shapiro-Wilk normality test	CD19cre	CD19cre IKK2ca	CD19cre IKK2ca/ca
	W	0.8992	0.5086	0.9343
	P value	0.2477	<0.0001	0.3875
	Passed normality test (alpha=0.05)?	Yes	No	Yes
	P value summary	ns	****	ns
	Number of values	9	18	13
	Dunn's multiple comparisons test	Mean rank diff.	Significant?	Summary
	CD19Cre vs. CD19Cre IKK2ca	-14.78	No	ns
	CD19Cre vs. CD19Cre IKK2ca/ca	-15.65	No	ns
	CD19Cre IKK2ca vs. CD19Cre IKK2ca/ca	-0.8675	No	ns
S2B	T cells Spleen, Age range 6-12 months
	T cells
	Gating: TCRß+
	Shapiro-Wilk test	CD19cre	CD19cre IKK2ca	CD19cre IKK2ca/ca
	W	0.8864	0.9834	0.5999
	P value	0.2565	0.9875	<0.0001
	Passed normality test (alpha=0.05)?	Yes	Yes	No
	P value summary	ns	ns	****
	Number of values	7	15	11
	Dunn's multiple comparisons test	Mean rank diff.	Significant?	Summary	Adjusted P Value
	CD19Cre vs. CD19Cre IKK2ca	7.01	No	ns	>0.9999
	CD19Cre vs. CD19Cre IKK2ca/ca	1.325	No	ns	>0.9999
	CD19Cre IKK2ca vs. CD19Cre IKK2ca/ca	-5.685	No	ns	>0.9999
	Treg cells
	Gating: TCRß+ CD4+ CD8- CD25+
	Shapiro-Wilk normality test	CD19cre	CD19cre IKK2ca	CD19cre IKK2ca/ca
	W	0.9561	0.9664	0.9542
	P value	0.785	0.7766	0.6974
	Passed normality test (alpha=0.05)?	Yes	Yes	Yes
	P value summary	ns	ns	ns
	Number of values	7	16	11
	Tukey's multiple comparisons test	Mean Diff.	95.00% CI of diff.	Below threshold?	Summary	Adjusted P Value
	CD19Cre vs. CD19Cre IKK2ca	0.1143	-0.7246 to 0.9531	No	ns	0.94
	CD19Cre vs. CD19Cre IKK2ca/ca	0.1108	-0.7842 to 1.006	No	ns	0.9502
	CD19Cre IKK2ca vs. CD19Cre IKK2ca/ca	-0.003472	-0.7285 to 0.7216	No	ns	>0.9999
	Follicular Helper T cells
	Gating: TCRβ+ CD4+ CXCR5+ PD1+
	Shapiro-Wilk test	CD19cre	CD19cre IKK2ca	CD19cre IKK2ca/ca
	W	0.8914	0.863	0.6924
	P value	0.0704	0.0213	0.0004
	Passed normality test (alpha=0.05)?	Yes	No	No
	P value summary	ns	*	***
	Number of values	15	16	11
	Dunn's multiple comparisons test	Mean rank diff.	Significant?	Summary	Adjusted P Value
	CD19Cre vs. CD19Cre IKK2ca	1.988	No	ns	>0.9999
	CD19Cre vs. CD19Cre IKK2ca/ca	-9.382	No	ns	0.162
	CD19Cre IKK2ca vs. CD19Cre IKK2ca/ca	-11.37	No	ns	0.0539
	naive-like CD4+ T cells
	Gating: TCRβ+ CD4+ CD8- CD62L+ CD44- CD25-
	Shapiro-Wilk test	CD19cre	CD19cre IKK2ca	CD19cre IKK2ca/ca
	W	0.8389	0.8339	0.7605
	P value	0.097	0.0104	0.0048
	Passed normality test (alpha=0.05)?	Yes	No	No
	P value summary	ns	*	**
	Number of values	7	15	10
	Dunn's multiple comparisons test	Mean rank diff.	Significant?	Summary	Adjusted P Value
	CD19Cre vs. CD19Cre IKK2ca	5.229	No	ns	0.6701
	CD19Cre vs. CD19Cre IKK2ca/ca	4.729	No	ns	0.9191
	CD19Cre IKK2ca vs. CD19Cre IKK2ca/ca	-0.5	No	ns	>0.9999
	memory-like CD4+ T cells
	Gating: TCRβ+ CD4+ CD8- CD62L+ CD44+ CD25-
	Shapiro-Wilk normality test	CD19cre	CD19cre IKK2ca	CD19cre IKK2ca/ca
	W	0.9378	0.6492	0.8965
	P value	0.6194	<0.0001	0.2006
	Passed normality test (alpha=0.05)?	Yes	No	Yes
	P value summary	ns	****	ns
	Number of values	7	15	10
	Dunn's multiple comparisons test	Mean rank diff.	Significant?	Summary	Adjusted P Value
	CD19Cre vs. CD19Cre IKK2ca	-1.31	No	ns	>0.9999
	CD19Cre vs. CD19Cre IKK2ca/ca	-5.293	No	ns	>0.9999
	CD19Cre IKK2ca vs. CD19Cre IKK2ca/ca	-3.983	No	ns	>0.9999
	effector-like CD4+ T cells
	Gating: TCRβ+ CD4+ CD8- CD62L- CD44+ CD25-
	Shapiro-Wilk normality test	CD19cre	CD19cre IKK2ca	CD19cre IKK2ca/ca
	W	0.9489	0.9539	0.7785
	P value	0.7194	0.5886	0.0079
	Passed normality test (alpha=0.05)?	Yes	Yes	No
	P value summary	ns	ns	**
	Number of values	7	15	10
	Dunn's multiple comparisons test	Mean rank diff.	Significant?	Summary	Adjusted P Value
	CD19Cre vs. CD19Cre IKK2ca	4.543	No	ns	0.8702
	CD19Cre vs. CD19Cre IKK2ca/ca	-1.557	No	ns	>0.9999
	CD19Cre IKK2ca vs. CD19Cre IKK2ca/ca	-6.1	No	ns	0.3336
	naive-like CD8+ T cells
	Gating: TCRβ+ CD4- CD8+ CD62L+ CD44-
	Shapiro-Wilk normality test	CD19cre	CD19cre IKK2ca	CD19cre IKK2ca/ca
	W	0.8395	0.8065	0.5188
	P value	0.0984	0.0045	<0.0001
	Passed normality test (alpha=0.05)?	Yes	No	No
	P value summary	ns	**	****
	Number of values	7	15	10
	Dunn's multiple comparisons test	Mean rank diff.	Significant?	Summary	Adjusted P Value
	CD19Cre vs. CD19Cre IKK2ca	3.862	No	ns	>0.9999
	CD19Cre vs. CD19Cre IKK2ca/ca	6.779	No	ns	0.4276
	CD19Cre IKK2ca vs. CD19Cre IKK2ca/ca	2.917	No	ns	>0.9999
	memory-like CD8+ T cells
	Gating: TCRβ+ CD4- CD8+CD62L+ CD44+
	Shapiro-Wilk normality test	CD19cre	CD19cre IKK2ca	CD19cre IKK2ca/ca
	W	0.8711	0.8935	0.9071
	P value	0.1898	0.0758	0.2617
	Passed normality test (alpha=0.05)?	Yes	Yes	Yes
	P value summary	ns	ns	ns
	Number of values	7	15	10
	Tukey's multiple comparisons test	Mean Diff.	95.00% CI of diff.	Below threshold?	Summary	Adjusted P Value
	CD19Cre vs. CD19Cre IKK2ca	0.3067	-16.26 to 16.87	No	ns	0.9988
	CD19Cre vs. CD19Cre IKK2ca/ca	-10.02	-27.85 to 7.815	No	ns	0.3606
	CD19Cre IKK2ca vs. CD19Cre IKK2ca/ca	-10.32	-25.09 to 4.449	No	ns	0.2129
	effector-like CD8+ T cells
	Gating: TCRβ+ CD4- CD8+ CD62L- CD44+
	Shapiro-Wilk normality test	CD19cre	CD19cre IKK2ca	CD19cre IKK2ca/ca
	W	0.9457	0.8775	0.489
	P value	0.6906	0.0435	<0.0001
	Passed normality test (alpha=0.05)?	Yes	No	No
	P value summary	ns	*	****
	Number of values	7	15	10
	Dunn's multiple comparisons test	Mean rank diff.	Significant?	Summary	Adjusted P Value
	CD19Cre vs. CD19Cre IKK2ca	0.7714	No	ns	>0.9999
	CD19Cre vs. CD19Cre IKK2ca/ca	-4.129	No	ns	>0.9999
	CD19Cre IKK2ca vs. CD19Cre IKK2ca/ca	-4.9	No	ns	0.6022
S2C	Plasmablasts/cells
	Gating: CD28+ B220 low
	Shapiro-Wilk normality test	CD19cre	CD19cre IKK2ca	CD19cre IKK2ca/ca
	W	0.9202	0.602	0.7747
	P value	0.1941	<0.0001	0.0105
	Passed normality test (alpha=0.05)?	Yes	No	No
	P value summary	ns	****	*
	Number of values	15	18	9
	Dunn's multiple comparisons test	Mean rank diff.	Significant?	Summary	Adjusted P Value
	CD19Cre vs. CD19Cre IKK2ca	-4.15	No	ns	>0.9999
	CD19Cre vs. CD19Cre IKK2ca/ca	-8.9	No	ns	0.6948
	CD19Cre IKK2ca vs. CD19Cre IKK2ca/ca	-4.75	No	ns	>0.9999
S2D	B1a cells
	Gating CD19+ B220 low CD5+
	Peritoneal Cavity
	Age range: 7-18 months
	Shapiro-Wilk normality test	CD19cre	CD19cre IKK2ca	CD19cre IKK2ca/ca
	W	0.9615	0.4334	0.5406
	P value	0.8026	<0.0001	<0.0001
	Passed normality test (alpha=0.05)?	Yes	No	No
	P value summary	ns	****	****
	Number of values	10	25	16
	Dunn's multiple comparisons test	Mean rank diff.	Significant?	Summary	Adjusted P Value
	CD19Cre vs. CD19Cre IKK2ca	-19.36	Yes	**	0.0015
	CD19Cre vs. CD19Cre IKK2ca/ca	-24.58	Yes	***	0.0001
	CD19Cre IKK2ca vs. CD19Cre IKK2ca/ca	-5.215	No	ns	0.8196
	Bone Marrow
	Age range: 7-18 months
	Shapiro-Wilk normality test	CD19cre	CD19cre IKK2ca	CD19cre IKK2ca/ca
	W	0.979	0.3809	0.8901
	P value	0.9106	<0.0001	0.081
	Passed normality test (alpha=0.05)?	Yes	No	Yes
	P value summary	ns	****	ns
	Number of values	21	26	14
	Dunn's multiple comparisons test	Mean rank diff.	Significant?	Summary	Adjusted P Value
	CD19Cre vs. CD19Cre IKK2ca	7.681	No	ns	0.4184
	CD19Cre vs. CD19Cre IKK2ca/ca	-9.286	No	ns	0.3862
	CD19Cre IKK2ca vs. CD19Cre IKK2ca/ca	-16.97	Yes	*	0.0116
	mesenteric lymph nodes
	Age range: 7-18 months
	Shapiro-Wilk normality test	CD19cre	CD19cre IKK2ca	CD19cre IKK2ca/ca
	W	0.7766	0.2598	0.5753
	P value	0.016	<0.0001	<0.0001
	Passed normality test (alpha=0.05)?	No	No	No
	P value summary	*	****	****
	Number of values	8	19	8
	Dunn's multiple comparisons test	Mean rank diff.	Significant?	Summary	Adjusted P Value
	CD19Cre vs. CD19Cre IKK2ca	-7.98	No	ns	0.1909
	CD19Cre vs. CD19Cre IKK2ca/ca	-19.88	Yes	***	0.0003
	CD19Cre IKK2ca vs. CD19Cre IKK2ca/ca	-11.89	Yes	*	0.0171
S2E	Blood cell counts
	Age range: 8 - 11 months
		CD19cre	CD19cre IKK2ca	CD19cre IKK2ca/ca
	Number of values	4	4	4
	Leukocytes
	Tukey's multiple comparisons test	Mean Diff.	95.00% CI of diff.	Below threshold?	Summary	Adjusted P Value
	CD19Cre vs. CD19Cre IKK2ca	1.8	-1.559 to 5.159	No	ns	0.3374
	CD19Cre vs. CD19Cre IKK2caca	-1.325	-4.684 to 2.034	No	ns	0.5368
	CD19Cre IKK2ca vs. CD19Cre IKK2caca	-3.125	-6.484 to 0.2336	No	ns	0.0677
	Hemoglobin
	Tukey's multiple comparisons test	Mean Diff.	95.00% CI of diff.	Below threshold?	Summary	Adjusted P Value
	CD19Cre vs. CD19Cre IKK2ca	-0.125	-1.262 to 1.012	No	ns	0.9497
	CD19Cre vs. CD19Cre IKK2caca	0.825	-0.3120 to 1.962	No	ns	0.1615
	CD19Cre IKK2ca vs. CD19Cre IKK2caca	0.95	-0.1870 to 2.087	No	ns	0.1018
	Platelets
	Tukey's multiple comparisons test	Mean Diff.	95.00% CI of diff.	Below threshold?	Summary	Adjusted P Value
	CD19Cre vs. CD19Cre IKK2ca	46.5	-297.9 to 390.9	No	ns	0.9253
	CD19Cre vs. CD19Cre IKK2caca	465	120.6 to 809.4	Yes	*	0.0111
	CD19Cre IKK2ca vs. CD19Cre IKK2caca	418.5	74.14 to 762.9	Yes	*	0.0197
S2F	Scatter plots
	B1a cells spleen	CD19cre	CD19cre IKK2ca	CD19cre IKK2ca/ca		B1a cells lymph nodes	CD19cre	CD19cre IKK2ca	CD19cre IKK2ca/ca
	Number of values	63	79	35		Number of values	21	34	14
	Minimum	0.0563	0.06721	0.33		Minimum	0	0	0
	Maximum	19.47	1784	544.5		Maximum	3.29	299.6	8.976
	Range	19.41	1784	544.2		Range	3.29	299.6	8.976
	Mean	1.198	46.34	60.42		Mean	0.1787	9.471	1.543
	Std. Deviation	2.6	215.9	101.5		Std. Deviation	0.7139	51.28	2.372
	Std. Error of Mean	0.3276	24.29	17.16		Std. Error of Mean	0.1558	8.794	0.6338
	B1a cells peritoneal cavity	CD19cre	CD19cre IKK2ca	CD19cre IKK2ca/ca
	Number of values	59	76	31
	Minimum	0.00892	0.03	0.1
	Maximum	58.94	704	848.9
	Range	58.93	704	848.8
	Mean	3.535	37.97	65.02
	Std. Deviation	9.25	93.08	158.2
	Std. Error of Mean	1.204	10.68	28.42
S2G	Ki-67 staining
	Flow cytometry	CD19cre	CD19cre IKK2ca	CD19cre IKK2ca/ca
	Number of values	6	6	6
	IHC	CD19cre	CD19cre IKK2ca	CD19cre IKK2ca/ca
	Number of values	0	8	13
S2H	Southern blot analysis
	Representative example of >3 independent expeirments.
S2I	Kaplan Meier Survival Curves
		CD19cre IKK2ca/ca	CD19cre TCL1tg		Log-rank (Mantel-Cox) test	CD19Cre IKK2ca/ca vs CD19Cre TCL1
	Number of rows	337	337		Chi square	5.73
	# of blank rows	313	295		df	1
	# rows with impossible data	0	0		P value	0.0167
	# censored subjects	9	9		P value summary	*
	# deaths/events	15	33		Are the survival curves sig different?	Yes
	Median survival	351	308

## Sheet: Suppl Figure 4
Suppl Figure 4
S4A	Spleen
	Spleen weight
	Shapiro-Wilk test	CD19cre	CD19cre TCL1tg	CD19cre IKK2ca TCL1tg	CD19cre IKK2ca/ca TCL1tg
	W	0.909	0.8348	0.9136	0.9762
	P value	0.2376	0.0004	0.0063	0.9467
	Passed normality test (alpha=0.05)?	Yes	No	No	Yes
	P value summary	ns	***	**	ns
	Number of values	11	29	38	14
	Age range	9-12 months	9-12 m	5-6 m	3-4 m
	Dunn's multiple comparisons test	Mean rank diff.	Significant?	Summary	Adjusted P Value
	CD19 Cre vs. CD19cre TCL1tg	-32.85	Yes	**	0.0031
	CD19 Cre vs. CD19Cre IKK2ca TCL1tg	-46.48	Yes	****	<0.0001
	CD19 Cre vs. CD19Cre IKK2ca/ca TCL1tg	-48.63	Yes	****	<0.0001
	CD19cre TCL1tg vs. CD19Cre IKK2ca TCL1tg	-13.63	No	ns	0.2306
	CD19cre TCL1tg vs. CD19Cre IKK2ca/ca TCL1tg	-15.78	No	ns	0.4161
	CD19Cre IKK2ca TCL1tg vs. CD19Cre IKK2ca/ca TCL1tg	-2.152	No	ns	>0.9999
	B cells (CD19+)
	Shapiro-Wilk test	CD19cre	CD19cre TCL1tg	CD19cre IKK2ca TCL1tg	CD19cre IKK2ca/ca TCL1tg
	W	0.9638	0.611	0.683	0.7747
	P value	0.8181	<0.0001	<0.0001	0.0035
	Passed normality test (alpha=0.05)?	Yes	No	No	No
	P value summary	ns	****	****	**
	Number of values	11	27	38	13
	Dunn's multiple comparisons test	Mean rank diff.	Significant?	Summary	Adjusted P Value
	CD19 Cre vs. CD19cre TCL1tg	-20.71	No	ns	0.1503
	CD19 Cre vs. CD19Cre IKK2ca TCL1tg	-46.48	Yes	****	<0.0001
	CD19 Cre vs. CD19Cre IKK2ca/ca TCL1tg	-59.51	Yes	****	<0.0001
	CD19cre TCL1tg vs. CD19Cre IKK2ca TCL1tg	-25.77	Yes	***	0.0004
	CD19cre TCL1tg vs. CD19Cre IKK2ca/ca TCL1tg	-38.8	Yes	****	<0.0001
	CD19Cre IKK2ca TCL1tg vs. CD19Cre IKK2ca/ca TCL1tg	-13.03	No	ns	0.6983
S4B	Lymph Node
	Total cells
	Shapiro-Wilk normality test	CD19cre	CD19cre TCL1tg	CD19cre IKK2ca TCL1tg	CD19cre IKK2ca/ca TCL1tg
	W	0.8763	0.7586	0.6633	0.9209
	P value	0.1184	<0.0001	<0.0001	0.258
	Passed normality test (alpha=0.05)?	Yes	No	No	Yes
	P value summary	ns	****	****	ns
	Number of values	10	24	37	13
	Age range	9-12 months	9-12 m	5-6 m	3-4 m
	Dunn's multiple comparisons test	Mean rank diff.	Significant?	Summary	Adjusted P Value
	CD19 Cre vs. CD19cre TCL1tg	-12.57	No	ns	>0.9999
	CD19 Cre vs. CD19Cre IKK2ca TCL1tg	-36.54	Yes	***	0.0002
	CD19 Cre vs. CD19Cre IKK2ca/ca TCL1tg	-57.92	Yes	****	<0.0001
	CD19cre TCL1tg vs. CD19Cre IKK2ca TCL1tg	-23.98	Yes	**	0.0011
	CD19cre TCL1tg vs. CD19Cre IKK2ca/ca TCL1tg	-45.35	Yes	****	<0.0001
	CD19Cre IKK2ca TCL1tg vs. CD19Cre IKK2ca/ca TCL1tg	-21.38	Yes	*	0.0394
	B cells (CD19+)
	Shapiro-Wilk normality test	CD19cre	CD19cre TCL1tg	CD19cre IKK2ca TCL1tg	CD19cre IKK2ca/ca TCL1tg
	W	0.9605	0.6829	0.5933	0.8858
	P value	0.7912	<0.0001	<0.0001	0.1041
	Passed normality test (alpha=0.05)?	Yes	No	No	Yes
	P value summary	ns	****	****	ns
	Number of values	10	24	36	12
	Age range	9-12 months	9-12 m	5-6 m	3-4 m
	Dunn's multiple comparisons test	Mean rank diff.	Significant?	Summary	Adjusted P Value
	CD19 Cre vs. CD19cre TCL1tg	-1.425	No	ns	>0.9999
	CD19 Cre vs. CD19Cre IKK2ca TCL1tg	-30.97	Yes	**	0.0017
	CD19 Cre vs. CD19Cre IKK2ca/ca TCL1tg	-53.22	Yes	****	<0.0001
	CD19cre TCL1tg vs. CD19Cre IKK2ca TCL1tg	-29.54	Yes	****	<0.0001
	CD19cre TCL1tg vs. CD19Cre IKK2ca/ca TCL1tg	-51.79	Yes	****	<0.0001
	CD19Cre IKK2ca TCL1tg vs. CD19Cre IKK2ca/ca TCL1tg	-22.25	Yes	*	0.0304
	B2 cells (CD19+ B220+)
	Shapiro-Wilk normality test	CD19cre	CD19cre TCL1tg	CD19cre IKK2ca TCL1tg	CD19cre IKK2ca/ca TCL1tg
	W	0.9589	0.7706	0.6262	0.9506
	P value	0.7732	0.0001	<0.0001	0.6456
	Passed normality test (alpha=0.05)?	Yes	No	No	Yes
	P value summary	ns	***	****	ns
	Number of values	10	24	36	12
	Age range	9-12 months	9-12 m	5-6 m	3-4 m
	Dunn's multiple comparisons test	Mean rank diff.	Significant?	Summary	Adjusted P Value
	CD19 Cre vs. CD19cre TCL1tg	12.87	No	ns	0.907
	CD19 Cre vs. CD19Cre IKK2ca TCL1tg	-20.47	No	ns	0.0973
	CD19 Cre vs. CD19Cre IKK2ca/ca TCL1tg	-44.97	Yes	****	<0.0001
	CD19cre TCL1tg vs. CD19Cre IKK2ca TCL1tg	-33.33	Yes	****	<0.0001
	CD19cre TCL1tg vs. CD19Cre IKK2ca/ca TCL1tg	-57.83	Yes	****	<0.0001
	CD19Cre IKK2ca TCL1tg vs. CD19Cre IKK2ca/ca TCL1tg	-24.5	Yes	*	0.0122
S4C	Peritoneal Cavity
	Total cells
	Shapiro-Wilk normality test	CD19cre	CD19cre TCL1tg	CD19cre IKK2ca TCL1tg	CD19cre IKK2ca/ca TCL1tg
	W	0.7779	0.7028	0.898	0.8959
	P value	0.0078	<0.0001	0.0026	0.1174
	Passed normality test (alpha=0.05)?	No	No	No	Yes
	P value summary	**	****	**	ns
	Number of values	10	26	37	13
	Age range	9-12 months	9-12 m	5-6 m	3-4 m
	Dunn's multiple comparisons test	Mean rank diff.	Significant?	Summary	Adjusted P Value
	CD19 Cre vs. CD19cre TCL1tg	-17.15	No	ns	0.3898
	CD19 Cre vs. CD19Cre IKK2ca TCL1tg	-35.68	Yes	***	0.0004
	CD19 Cre vs. CD19Cre IKK2ca/ca TCL1tg	-48.07	Yes	****	<0.0001
	CD19cre TCL1tg vs. CD19Cre IKK2ca TCL1tg	-18.53	Yes	*	0.0224
	CD19cre TCL1tg vs. CD19Cre IKK2ca/ca TCL1tg	-30.92	Yes	**	0.0016
	CD19Cre IKK2ca TCL1tg vs. CD19Cre IKK2ca/ca TCL1tg	-12.39	No	ns	0.7426
	B cells (CD19+)
	Shapiro-Wilk normality test	CD19cre	CD19cre TCL1tg	CD19cre IKK2ca TCL1tg	CD19cre IKK2ca/ca TCL1tg
	W	0.7773	0.71	0.8883	0.873
	P value	0.0077	<0.0001	0.0014	0.0714
	Passed normality test (alpha=0.05)?	No	No	No	Yes
	P value summary	**	****	**	ns
	Number of values	10	26	37	12
	Age range	9-12 months	9-12 m	5-6 m	3-4 m
	Dunn's multiple comparisons test	Mean rank diff.	Significant?	Summary	Adjusted P Value
	CD19 Cre vs. CD19cre TCL1tg	-17.76	No	ns	0.3187
	CD19 Cre vs. CD19Cre IKK2ca TCL1tg	-35.77	Yes	***	0.0003
	CD19 Cre vs. CD19Cre IKK2ca/ca TCL1tg	-48.13	Yes	****	<0.0001
	CD19cre TCL1tg vs. CD19Cre IKK2ca TCL1tg	-18.01	Yes	*	0.0261
	CD19cre TCL1tg vs. CD19Cre IKK2ca/ca TCL1tg	-30.37	Yes	**	0.0025
	CD19Cre IKK2ca TCL1tg vs. CD19Cre IKK2ca/ca TCL1tg	-12.36	No	ns	0.7901
	B2 cells (CD19+ B220+)
	Shapiro-Wilk normality test	CD19cre	CD19cre TCL1tg	CD19cre IKK2ca TCL1tg	CD19cre IKK2ca/ca TCL1tg
	W	0.7704	0.4825	0.7332	0.6643
	P value	0.0063	<0.0001	<0.0001	0.0004
	Passed normality test (alpha=0.05)?	No	No	No	No
	P value summary	**	****	****	***
	Number of values	10	26	37	12
	Age range	9-12 months	9-12 m	5-6 m	3-4 m
	Dunn's multiple comparisons test	Mean rank diff.	Significant?	Summary	Adjusted P Value
	CD19 Cre vs. CD19cre TCL1tg	25.46	Yes	*	0.0334
	CD19 Cre vs. CD19Cre IKK2ca TCL1tg	-6.735	No	ns	>0.9999
	CD19 Cre vs. CD19Cre IKK2ca/ca TCL1tg	-13.85	No	ns	>0.9999
	CD19cre TCL1tg vs. CD19Cre IKK2ca TCL1tg	-32.19	Yes	****	<0.0001
	CD19cre TCL1tg vs. CD19Cre IKK2ca/ca TCL1tg	-39.31	Yes	****	<0.0001
	CD19Cre IKK2ca TCL1tg vs. CD19Cre IKK2ca/ca TCL1tg	-7.115	No	ns	>0.9999
S4D	T cells spleen
	T cells
	Gating: TCRß+
	Shapiro-Wilk normality test	CD19cre	CD19cre TCL1tg	CD19cre IKK2ca TCL1tg	CD19cre IKK2ca/ca TCL1tg
	W	0.9283	0.9968	0.5971	0.7862
	P value	0.5362	0.9892	0.0004	0.0622
	Passed normality test (alpha=0.05)?	Yes	Yes	No	Yes
	P value summary	ns	ns	***	ns
	Number of valules	7	4	6	5
	Age range	9-12 months	9-12 m	5-6 m	3-4 m
	Dunn's multiple comparisons test	Mean rank diff.	Significant?	Summary	Adjusted P Value
	CD19 Cre vs. CD19cre TCL1tg	-7.464	No	ns	0.4
	CD19 Cre vs. CD19Cre IKK2ca TCL1tg	-11.71	Yes	**	0.0071
	CD19 Cre vs. CD19Cre IKK2ca/ca TCL1tg	-11.71	Yes	*	0.0124
	CD19cre TCL1tg vs. CD19Cre IKK2ca TCL1tg	-4.25	No	ns	>0.9999
	CD19cre TCL1tg vs. CD19Cre IKK2ca/ca TCL1tg	-4.25	No	ns	>0.9999
	CD19Cre IKK2ca TCL1tg vs. CD19Cre IKK2ca/ca TCL1tg	0	No	ns	>0.9999
	CD4+ T cells
	Gating: TCRß+ CD4+ CD25- CD8-
	Shapiro-Wilk normality test	CD19cre	CD19cre TCL1tg	CD19cre IKK2ca TCL1tg	CD19cre IKK2ca/ca TCL1tg
	W	0.9422	0.7523	0.6163	0.8698
	P value	0.6331	0.0406	0.0007	0.2658
	Passed normality test (alpha=0.05)?	Yes	No	No	Yes
	P value summary	ns	*	***	ns
	Number of valules	8	4	6	5
	Age range	9-12 months	9-12 m	5-6 m	3-4 m
	Dunn's multiple comparisons test	Mean rank diff.	Significant?	Summary	Adjusted P Value
	CD19 Cre vs. CD19cre TCL1tg	1.5	No	ns	>0.9999
	CD19 Cre vs. CD19Cre IKK2ca TCL1tg	-8.5	No	ns	0.1217
	CD19 Cre vs. CD19Cre IKK2ca/ca TCL1tg	-11.7	Yes	*	0.0148
	CD19cre TCL1tg vs. CD19Cre IKK2ca TCL1tg	-10	No	ns	0.134
	CD19cre TCL1tg vs. CD19Cre IKK2ca/ca TCL1tg	-13.2	Yes	*	0.0222
	CD19Cre IKK2ca TCL1tg vs. CD19Cre IKK2ca/ca TCL1tg	-3.2	No	ns	>0.9999
	naive-like CD4+ T cells
	Gating: TCRβ+ CD4+ CD8- CD62L+ CD44- CD25-
	Shapiro-Wilk normality test	CD19cre	CD19cre TCL1tg	CD19cre IKK2ca TCL1tg	CD19cre IKK2ca/ca TCL1tg
	W	0.8499	0.7936	0.7005	0.9271
	P value	0.1227	0.0912	0.0063	0.5774
	Passed normality test (alpha=0.05)?	Yes	Yes	No	Yes
	P value summary	ns	ns	**	ns
	Number of valules	7	4	6	4
	Age range	9-12 months	9-12 m	5-6 m	3-4 m
	Dunn's multiple comparisons test	Mean rank diff.	Significant?	Summary	Adjusted P Value
	CD19 Cre vs. CD19cre TCL1tg	5.25	No	ns	>0.9999
	CD19 Cre vs. CD19Cre IKK2ca TCL1tg	-7.75	No	ns	0.1483
	CD19 Cre vs. CD19Cre IKK2ca/ca TCL1tg	-6.75	No	ns	0.4952
	CD19cre TCL1tg vs. CD19Cre IKK2ca TCL1tg	-13	Yes	**	0.007
	CD19cre TCL1tg vs. CD19Cre IKK2ca/ca TCL1tg	-12	Yes	*	0.0373
	CD19Cre IKK2ca TCL1tg vs. CD19Cre IKK2ca/ca TCL1tg	1	No	ns	>0.9999
	effector-like CD4+ T cells
	Gating: TCRβ+ CD4+ CD8- CD62L- CD44+ CD25-
	Shapiro-Wilk normality test	CD19cre	CD19cre TCL1tg	CD19cre IKK2ca TCL1tg	CD19cre IKK2ca/ca TCL1tg
	W	0.9694	0.7573	0.7061	0.8903
	P value	0.8938	0.0451	0.0072	0.3843
	Passed normality test (alpha=0.05)?	Yes	No	No	Yes
	P value summary	ns	*	**	ns
	Number of valules	7	4	6	4
	Age range	9-12 months	9-12 m	5-6 m	3-4 m
	Dunn's multiple comparisons test	Mean rank diff.	Significant?	Summary	Adjusted P Value
	CD19 Cre vs. CD19cre TCL1tg	-1.036	No	ns	>0.9999
	CD19 Cre vs. CD19Cre IKK2ca TCL1tg	-4.452	No	ns	>0.9999
	CD19 Cre vs. CD19Cre IKK2ca/ca TCL1tg	-9.536	No	ns	0.0853
	CD19cre TCL1tg vs. CD19Cre IKK2ca TCL1tg	-3.417	No	ns	>0.9999
	CD19cre TCL1tg vs. CD19Cre IKK2ca/ca TCL1tg	-8.5	No	ns	0.3162
	CD19Cre IKK2ca TCL1tg vs. CD19Cre IKK2ca/ca TCL1tg	-5.083	No	ns	>0.9999
	memory-like CD4+ T cells
	Gating: TCRβ+ CD4+ CD8- CD62L+ CD44+ CD25-
	Shapiro-Wilk normality test	CD19cre	CD19cre TCL1tg	CD19cre IKK2ca TCL1tg	CD19cre IKK2ca/ca TCL1tg
	W	0.6609	0.8004	0.5321	0.7204
	P value	0.0014	0.1029	<0.0001	0.0196
	Passed normality test (alpha=0.05)?	No	Yes	No	No
	P value summary	**	ns	****	*
	Number of valules	7	4	6	4
	Age range	9-12 months	9-12 m	5-6 m	3-4 m
	Dunn's multiple comparisons test	Mean rank diff.	Significant?	Summary	Adjusted P Value
	CD19 Cre vs. CD19cre TCL1tg	5.571	No	ns	0.9119
	CD19 Cre vs. CD19Cre IKK2ca TCL1tg	-4.595	No	ns	>0.9999
	CD19 Cre vs. CD19Cre IKK2ca/ca TCL1tg	-6.179	No	ns	0.6728
	CD19cre TCL1tg vs. CD19Cre IKK2ca TCL1tg	-10.17	No	ns	0.0668
	CD19cre TCL1tg vs. CD19Cre IKK2ca/ca TCL1tg	-11.75	Yes	*	0.0444
	CD19Cre IKK2ca TCL1tg vs. CD19Cre IKK2ca/ca TCL1tg	-1.583	No	ns	>0.9999
	Treg cells
	Gating: TCRß+ CD4+ CD8- CD25+
	Shapiro-Wilk normality test	CD19cre	CD19cre TCL1tg	CD19cre IKK2ca TCL1tg	CD19cre IKK2ca/ca TCL1tg
	W	0.8949	0.9496	0.5761	0.7667
	P value	0.2598	0.7138	0.0002	0.0422
	Passed normality test (alpha=0.05)?	Yes	Yes	No	No
	P value summary	ns	ns	***	*
	Number of valules	7	4	6	5
	Age range	9-12 months	9-12 m	5-6 m	3-4 m
	Dunn's multiple comparisons test	Mean rank diff.	Significant?	Summary	Adjusted P Value
	CD19 Cre vs. CD19cre TCL1tg	-4.875	No	ns	>0.9999
	CD19 Cre vs. CD19Cre IKK2ca TCL1tg	-11.79	Yes	**	0.0077
	CD19 Cre vs. CD19Cre IKK2ca/ca TCL1tg	-12.43	Yes	**	0.0079
	CD19cre TCL1tg vs. CD19Cre IKK2ca TCL1tg	-6.917	No	ns	0.6848
	CD19cre TCL1tg vs. CD19Cre IKK2ca/ca TCL1tg	-7.55	No	ns	0.5822
	CD19Cre IKK2ca TCL1tg vs. CD19Cre IKK2ca/ca TCL1tg	-0.6333	No	ns	>0.9999
	CD8+ T cells
	Gating: TCRß+ CD8+ CD4-
	Shapiro-Wilk normality test	CD19cre	CD19cre TCL1tg	CD19cre IKK2ca TCL1tg	CD19cre IKK2ca/ca TCL1tg
	W	0.9714	0.9593	0.5938	0.703
	P value	0.9082	0.7746	0.0004	0.0103
	Passed normality test (alpha=0.05)?	Yes	Yes	No	No
	P value summary	ns	ns	***	*
	Number of valules	7	4	6	5
	Age range	9-12 months	9-12 m	5-6 m	3-4 m
	Dunn's multiple comparisons test	Mean rank diff.	Significant?	Summary	Adjusted P Value
	CD19 Cre vs. CD19cre TCL1tg	-8.214	No	ns	0.2614
	CD19 Cre vs. CD19Cre IKK2ca TCL1tg	-12.21	Yes	**	0.0043
	CD19 Cre vs. CD19Cre IKK2ca/ca TCL1tg	-10.51	Yes	*	0.0341
	CD19cre TCL1tg vs. CD19Cre IKK2ca TCL1tg	-4	No	ns	>0.9999
	CD19cre TCL1tg vs. CD19Cre IKK2ca/ca TCL1tg	-2.3	No	ns	>0.9999
	CD19Cre IKK2ca TCL1tg vs. CD19Cre IKK2ca/ca TCL1tg	1.7	No	ns	>0.9999
	naive-like CD8+ T cells
	Gating: TCRβ+ CD4- CD8+ CD62L+ CD44-
	Shapiro-Wilk normality test	CD19cre	CD19cre TCL1tg	CD19cre IKK2ca TCL1tg	CD19cre IKK2ca/ca TCL1tg
	W	0.9293	0.967	0.5888	0.9222
	P value	0.5454	0.8226	0.0003	0.5492
	Passed normality test (alpha=0.05)?	Yes	Yes	No	Yes
	P value summary	ns	ns	***	ns
	Number of valules	7	4	6	4
	Age range	9-12 months	9-12 m	5-6 m	3-4 m
	Dunn's multiple comparisons test	Mean rank diff.	Significant?	Summary	Adjusted P Value
	CD19 Cre vs. CD19cre TCL1tg	1.964	No	ns	>0.9999
	CD19 Cre vs. CD19Cre IKK2ca TCL1tg	-11.29	Yes	**	0.0065
	CD19 Cre vs. CD19Cre IKK2ca/ca TCL1tg	-7.536	No	ns	0.316
	CD19cre TCL1tg vs. CD19Cre IKK2ca TCL1tg	-13.25	Yes	**	0.0056
	CD19cre TCL1tg vs. CD19Cre IKK2ca/ca TCL1tg	-9.5	No	ns	0.1822
	CD19Cre IKK2ca TCL1tg vs. CD19Cre IKK2ca/ca TCL1tg	3.75	No	ns	>0.9999
	effector-like CD8+ T cells
	Gating: TCRβ+ CD4- CD8+ CD62L- CD44+
	Shapiro-Wilk normality test	CD19cre	CD19cre TCL1tg	CD19cre IKK2ca TCL1tg	CD19cre IKK2ca/ca TCL1tg
	W	0.9247	0.9032	0.7551	0.8296
	P value	0.5072	0.4471	0.0223	0.1669
	Passed normality test (alpha=0.05)?	Yes	Yes	No	Yes
	P value summary	ns	ns	*	ns
	Number of valules	7	4	6	4
	Age range	9-12 months	9-12 m	5-6 m	3-4 m
	Dunn's multiple comparisons test	Mean rank diff.	Significant?	Summary	Adjusted P Value
	CD19 Cre vs. CD19cre TCL1tg	-10.75	Yes	*	0.0342
	CD19 Cre vs. CD19Cre IKK2ca TCL1tg	-6.833	No	ns	0.2866
	CD19 Cre vs. CD19Cre IKK2ca/ca TCL1tg	-10.5	Yes	*	0.0416
	CD19cre TCL1tg vs. CD19Cre IKK2ca TCL1tg	3.917	No	ns	>0.9999
	CD19cre TCL1tg vs. CD19Cre IKK2ca/ca TCL1tg	0.25	No	ns	>0.9999
	CD19Cre IKK2ca TCL1tg vs. CD19Cre IKK2ca/ca TCL1tg	-3.667	No	ns	>0.9999
	memory-like CD8+ T cells
	Gating: TCRβ+ CD4- CD8+CD62L+ CD44+
	Shapiro-Wilk normality test	CD19cre	CD19cre TCL1tg	CD19cre IKK2ca TCL1tg	CD19cre IKK2ca/ca TCL1tg
	W	0.6986	0.8947	0.6021	0.7024
	P value	0.0036	0.4052	0.0005	0.0124
	Passed normality test (alpha=0.05)?	No	Yes	No	No
	P value summary	**	ns	***	*
	Number of valules	7	4	6	4
	Age range	9-12 months	9-12 m	5-6 m	3-4 m
	Dunn's multiple comparisons test	Mean rank diff.	Significant?	Summary	Adjusted P Value
	CD19 Cre vs. CD19cre TCL1tg	-1.143	No	ns	>0.9999
	CD19 Cre vs. CD19Cre IKK2ca TCL1tg	-10.31	Yes	*	0.0168
	CD19 Cre vs. CD19Cre IKK2ca/ca TCL1tg	-7.768	No	ns	0.2739
	CD19cre TCL1tg vs. CD19Cre IKK2ca TCL1tg	-9.167	No	ns	0.1321
	CD19cre TCL1tg vs. CD19Cre IKK2ca/ca TCL1tg	-6.625	No	ns	0.7848
	CD19Cre IKK2ca TCL1tg vs. CD19Cre IKK2ca/ca TCL1tg	2.542	No	ns	>0.9999
S4E	Myeloid cells Spleen
	Dendritic cells
	Gating: CD11c+
	Shapiro-Wilk normality test	CD19cre	CD19cre TCL1tg	CD19cre IKK2ca TCL1tg	CD19cre IKK2ca/ca TCL1tg
	W	0.9591	0.8598	0.5114	0.9401
	P value	0.8016	0.1509	<0.0001	0.6602
	Passed normality test (alpha=0.05)?	Yes	Yes	No	Yes
	P value summary	ns	ns	****	ns
	Number of valules	8	7	7	6
	Age range	9-12 months	9-12 m	5-6 m	3-4 m
	Dunn's multiple comparisons test	Mean rank diff.	Significant?	Summary	Adjusted P Value
	CD19 Cre vs. CD19cre TCL1tg	-9.018	No	ns	0.205
	CD19 Cre vs. CD19Cre IKK2ca TCL1tg	-5.875	No	ns	>0.9999
	CD19 Cre vs. CD19Cre IKK2ca/ca TCL1tg	-12.38	Yes	*	0.0321
	CD19cre TCL1tg vs. CD19Cre IKK2ca TCL1tg	3.143	No	ns	>0.9999
	CD19cre TCL1tg vs. CD19Cre IKK2ca/ca TCL1tg	-3.357	No	ns	>0.9999
	CD19Cre IKK2ca TCL1tg vs. CD19Cre IKK2ca/ca TCL1tg	-6.5	No	ns	0.9331
	Monocytes
	Gating: CD11c- Mac1+ SiglecF- F4/80 int Gr1 int
	Shapiro-Wilk normality test	CD19cre	CD19cre TCL1tg	CD19cre IKK2ca TCL1tg	CD19cre IKK2ca/ca TCL1tg
	W	0.8433	0.8108	0.4901	0.7814
	P value	0.0629	0.0524	<0.0001	0.0267
	Passed normality test (alpha=0.05)?	Yes	Yes	No	No
	P value summary	ns	ns	****	*
	Number of valules	9	7	7	7
	Age range	9-12 months	9-12 m	5-6 m	3-4 m
	Dunn's multiple comparisons test	Mean rank diff.	Significant?	Summary	Adjusted P Value
	CD19 Cre vs. CD19cre TCL1tg	-9.018	No	ns	0.205
	CD19 Cre vs. CD19Cre IKK2ca TCL1tg	-5.875	No	ns	>0.9999
	CD19 Cre vs. CD19Cre IKK2ca/ca TCL1tg	-12.38	Yes	*	0.0321
	CD19cre TCL1tg vs. CD19Cre IKK2ca TCL1tg	3.143	No	ns	>0.9999
	CD19cre TCL1tg vs. CD19Cre IKK2ca/ca TCL1tg	-3.357	No	ns	>0.9999
	CD19Cre IKK2ca TCL1tg vs. CD19Cre IKK2ca/ca TCL1tg	-6.5	No	ns	0.9331
	Eosinophils
	Gating: CD11c- Mac1+ SiglecF+ F4/80 hi
	Shapiro-Wilk normality test	CD19cre	CD19cre TCL1tg	CD19cre IKK2ca TCL1tg	CD19cre IKK2ca/ca TCL1tg
	W	0.5238	0.7848	0.461	0.8251
	P value	<0.0001	0.0289	<0.0001	0.0718
	Passed normality test (alpha=0.05)?	No	No	No	Yes
	P value summary	****	*	****	ns
	Number of valules	9	7	7	7
	Age range	9-12 months	9-12 m	5-6 m	3-4 m
	Dunn's multiple comparisons test	Mean rank diff.	Significant?	Summary	Adjusted P Value
	CD19 Cre vs. CD19cre TCL1tg	-5.73	No	ns	>0.9999
	CD19 Cre vs. CD19Cre IKK2ca TCL1tg	1.198	No	ns	>0.9999
	CD19 Cre vs. CD19Cre IKK2ca/ca TCL1tg	0.4841	No	ns	>0.9999
	CD19cre TCL1tg vs. CD19Cre IKK2ca TCL1tg	6.929	No	ns	0.8449
	CD19cre TCL1tg vs. CD19Cre IKK2ca/ca TCL1tg	6.214	No	ns	>0.9999
	CD19Cre IKK2ca TCL1tg vs. CD19Cre IKK2ca/ca TCL1tg	-0.7143	No	ns	>0.9999
	Neutrophils
	Gating: CD11c- Mac1+ SiglecF- F4/80- Gr1+
	Shapiro-Wilk normality test	CD19cre	CD19cre TCL1tg	CD19cre IKK2ca TCL1tg	CD19cre IKK2ca/ca TCL1tg
	W	0.8439	0.7953	0.6041	0.764
	P value	0.0638	0.0368	0.0003	0.0177
	Passed normality test (alpha=0.05)?	Yes	No	No	No
	P value summary	ns	*	***	*
	Number of valules	9	7	7	7
	Age range	9-12 months	9-12 m	5-6 m	3-4 m
	Dunn's multiple comparisons test	Mean rank diff.	Significant?	Summary	Adjusted P Value
	CD19 Cre vs. CD19cre TCL1tg	-7.333	No	ns	0.59
	CD19 Cre vs. CD19Cre IKK2ca TCL1tg	-9.333	No	ns	0.2124
	CD19 Cre vs. CD19Cre IKK2ca/ca TCL1tg	-4.048	No	ns	>0.9999
	CD19cre TCL1tg vs. CD19Cre IKK2ca TCL1tg	-2	No	ns	>0.9999
	CD19cre TCL1tg vs. CD19Cre IKK2ca/ca TCL1tg	3.286	No	ns	>0.9999
	CD19Cre IKK2ca TCL1tg vs. CD19Cre IKK2ca/ca TCL1tg	5.286	No	ns	>0.9999
S4F	Representative Ki-67 stainings.

## Sheet: Suppl Figure 5
Suppl Figure 5
S5A	List of gene signatures: Suppl Table S3A
	GSEA Statistics: Suppl Table S3C
S5B
CD86 LN
Gating: CD19+ B220low CD5+
Shapiro-Wilk test	CD19Cre TCL1	CD19Cre IKK2ca TCL1	CD19Cre IKK2ca/ca TCL1
W	0.844	0.9426	0.951
P value	0.2072	0.532	0.5738
Passed normality test (alpha=0.05)?	Yes	Yes	Yes
P value summary	ns	ns	ns
Number of values	4	12	3
Tukey's multiple comparisons test	Mean Diff.	95.00% CI of diff.	Below threshold?	Summary	Adjusted P Value
CD19Cre TCL1 vs. CD19Cre IKK2ca TCL1	-3.139	-6.094 to -0.1847	Yes	*	0.0365
CD19Cre TCL1 vs.CD19Cre IKK2ca/ca TCL1	-1.373	-5.282 to 2.535	No	ns	0.644
CD19Cre IKK2ca TCL1 vs. CD19Cre IKK2ca/ca TCL1	1.766	-1.537 to 5.069	No	ns	0.3745
CD40 LN
Gating: CD19+ B220low CD5+
Shapiro-Wilk test	CD19Cre TCL1	CD19Cre IKK2ca TCL1	CD19Cre IKK2ca/ca TCL1
W	0.7364	0.9405	N too small
P value	0.0222	0.5263
Passed normality test (alpha=0.05)?	No	Yes
P value summary	*	ns
Number of values	5	11	2
Dunn's multiple comparisons test	Mean rank diff.	Significant?	Summary	Adjusted P Value
CD19Cre TCL1 vs. CD19Cre IKK2ca TCL1	-6.473	No	ns	0.0733
CD19Cre TCL1 vs.CD19Cre IKK2ca/ca TCL1	-11.2	Yes	*	0.0362
CD19Cre IKK2ca TCL1 vs. CD19Cre IKK2ca/ca TCL1	-4.727	No	ns	0.7466
CD86 Spleen
Gating: CD19+ B220low CD5+
Shapiro-Wilk test	CD19Cre	CD19Cre TCL1	CD19Cre IKK2ca TCL1	CD19Cre IKK2ca/ca TCL1
W	0.8569	0.8188	0.9837	0.953
P value	0.2493	0.1405	0.9945	0.5825
Passed normality test (alpha=0.05)?	Yes	Yes	Yes	Yes
P value summary	ns	ns	ns	ns
Number of values	4	4	12	3
Tukey's multiple comparisons test	Mean Diff.	95.00% CI of diff.	Below threshold?	Summary	Adjusted P Value
CD19Cre vs. CD19Cre TCL1	-1.528	-9.113 to 6.058	No	ns	0.9409
CD19Cre vs. CD19Cre IKK2ca TCL1	-8.403	-14.60 to -2.210	Yes	**	0.0059
CD19Cre vs. CD19Cre IKK2ca/ca TCL1	-8.037	-16.23 to 0.1567	No	ns	0.0557
CD19Cre TCL1a vs.CD19Cre IKK2ca TCL1	-6.876	-13.07 to -0.6822	Yes	*	0.0264
CD19Cre TCL1 vs. CD19Cre IKK2ca/ca TCL1	-6.509	-14.70 to 1.684	No	ns	0.1499
S5C	Secretome analysis
Differentially upregulated proteins in the secretome of primary CLL cells in co-culture with FDC CD40L IL21 compared to co-culture with EL08 (thresholds: p value < 0.05, q value < 0.05, log2FC >1)
	Gene Name of corresponding protein	log10p	qvalue	log2FC
	ESM1	11.0257	0	3.59774
	IL11	7.06517	0	2.75949
	PCOLCE	17.0155	0	2.75891
	COL1A2	11.7279	0	2.56785
	CXCL3	4.19543	0.000120782	2.50425
	IL6	3.68236	0.000323838	2.47428
	SLC39A14	7.21206	0	2.42845
	MDK	12.1329	0	2.27541
	PRSS23	12.5086	0	2.26084
	SHISA5	6.43941	0	2.1412
	TSPAN4	9.9193	0	2.13883
	ANGPTL4	7.69811	0	2.08252
	LTA	3.90901	0.000236066	2.07262
	ADAMTS4	10.2429	0	1.9772
	LRP8	8.60859	0	1.96792
	SLC16A1	8.03138	0	1.94208
	MYADM	8.11413	0	1.84518
	HGF	10.533	0	1.78373
	SLC39A10	6.98433	0	1.76651
	HAPLN3	3.14596	0.00113086	1.76118
	LY96	9.49467	0	1.72288
	SLC3A2	9.87153	0	1.68873
	PDCD1LG2	7.29404	0	1.62497
	IGSF8	5.38403	0	1.61719
	B3GAT3	5.41182	0	1.58379
	PSAP	9.17751	0	1.55732
	ANG	8.19403	0	1.52599
	CD99L2	10.0037	0	1.50959
	SLAMF1	2.5021	0.00566699	1.49168
	PCDHGA11	6.67612	0	1.4912
	CFB	4.14513	0.000140351	1.48594
	IGFBP5	10.4973	0	1.48447
	PIK3IP1	5.89367	0	1.4754
	CD82	3.94062	0.000225914	1.44788
	MPZL1	5.83385	0	1.43435
	PPL	1.58951	0.0434923	1.42583
	ITGA4	5.65052	0	1.41896
	SLC7A5	6.51148	0	1.41869
	IL2RA	2.24465	0.0100085	1.38299
	MMP12	3.4581	0.000502092	1.37972
	CD276	6.65629	0	1.37494
	ADAM15	8.44337	0	1.37432
	ITGA6	7.00886	0	1.35441
	IDS	11.2911	0	1.33911
	FAP	6.13717	0	1.33667
	SIRPA	5.41732	0	1.33596
	ICAM1	3.52531	0.000438746	1.33367
	GAA	10.4692	0	1.33153
	FZD8	7.63647	0	1.32584
	TNFRSF8	2.5803	0.00464886	1.32129
	CD320	6.81437	0	1.29388
	MAN2B1	5.48196	0	1.28918
	IL4I1	4.08077	0.000158621	1.28742
	CTSS	3.26227	0.000827943	1.28177
	ANTXR1	7.18094	0	1.26909
	ITGAV	5.1423	0	1.26205
	SDC4	6.16642	0	1.2539
	CD46	4.16754	0.000126761	1.22765
	SLC1A4	4.08818	0.000151986	1.2192
	PLTP	4.29692	0.000101818	1.21868
	F3	5.075	0	1.21466
	CD248	6.38056	0	1.20884
	CPA4	2.09319	0.0140618	1.20847
	ENPP1	6.73056	0	1.19572
	IFI30	1.93486	0.0201295	1.17524
	IL24	1.94557	0.0197183	1.1736
	TNFRSF1A	5.3331	0	1.16963
	LIF	2.28085	0.00925952	1.16855
	MFNG	3.12577	0.00115055	1.15847
	RAB13	3.87131	0.000250401	1.15683
	FLRT2	6.13311	0	1.15426
	BASP1	4.2886	0.000108893	1.14455
	XYLT2	7.68412	0	1.13326
	ADAMTS12	6.62534	0	1.12334
	B4GALT1	6.06583	0	1.11571
	CD86	1.72122	0.0325775	1.10886
	SPARC	7.87749	0	1.10456
	GNB4	5.29066	0	1.09068
	CR2	2.10988	0.0135834	1.08702
	TM9SF3	3.12512	0.00114914	1.083
	MGAT5	6.03851	0	1.07542
	ERAP2	3.76479	0.000278638	1.07332
	PTPRJ	5.51385	0	1.06712
	BOLA3	1.9278	0.0204425	1.06216
	CCL17	1.52803	0.04944	1.05895
	FAM180A	3.69684	0.000319277	1.05502
	CD48	1.79408	0.027623	1.04229
	HSPG2	8.35541	0	1.03226
	CEMIP	5.43169	0	1.03167
	ANTXR2	6.86999	0	1.02469
	PAPPA	6.91017	0	1.01956
	FBLIM1	2.96984	0.00173853	1.00781
S5D	Survival analysis done on cBioPortal based on data from Knisbacher et al.
S5E	Figure created with the online tool https://www.dietrichlab.de/ShinyApps/CLL_Proteomics/
S5F	Statistics in Suppl Table S3F, Gene signatures obtained from the KEGG Pathway database
S5G	Statistics in Suppl Table S3I, Gene signatures in Suppl Table S3A
S5H	Statistics in Suppl Table S3B, Gene signatures in Suppl Table S3A
S5I	Statistics in Suppl Table S3G, Gene signatures in Suppl Table S3H

[truncated: 1 more sheets: Suppl Figure 6]
